# Supplementary material for: An imaging dataset of cervical cells using scanning near-field optical microscopy coupled to an infrared free electron laser
Source: Sci Data. 2017 Jul 11;4:170084. doi: 10.1038/sdata.2017.84 (PMC5505104; doi:10.1038/sdata.2017.84)
Supplement: Supplementary file 1 [file sdata201784-isa1.zip]

Archive with 4 entries (4 files):
- i_Investigation.txt
- s_study_Martin.txt
- a_assay_SNOM-IR-FEL.txt
- a_assay_ATR-FTIR.txt
