# Supplementary material for: An imaging dataset of cervical cells using scanning near-field optical microscopy coupled to an infrared free electron laser
Source: Sci Data. 2017 Jul 11;4:170084. doi: 10.1038/sdata.2017.84 (PMC5505104; doi:10.1038/sdata.2017.84)
Supplement: Supplementary file 1 [file sdata201784-isa1.zip › i_Investigation.txt]

# Investigation File generated for Scientific Data with Investigation File Authoring Tool version 0.1.0 on 24/05/2017 - This metadata file is CC0
ONTOLOGY SOURCE REFERENCE
Term Source Name	NCBITAXON	PATO	UBERON	BTO	UO	OBI	BAO	ERO	FBbi	CHMO	EFO	NCIT	NPO
Term Source File	http://data.bioontology.org/ontologies/NCBITAXON	http://data.bioontology.org/ontologies/PATO	http://data.bioontology.org/ontologies/UBERON	http://data.bioontology.org/ontologies/BTO	http://data.bioontology.org/ontologies/UO	http://data.bioontology.org/ontologies/OBI	http://data.bioontology.org/ontologies/BAO	http://data.bioontology.org/ontologies/ERO	http://data.bioontology.org/ontologies/FBbi	http://data.bioontology.org/ontologies/CHMO	http://data.bioontology.org/ontologies/EFO	http://data.bioontology.org/ontologies/NCIT	http://data.bioontology.org/ontologies/NPO
Term Source Version	2016AB	unknown	releases/2014-06-15	unknown	unknown	2014-08-18	2.0	2013-08-02	unknown	releases/2014-11-20	2.83	17.03d	2011-12-08 (yyyy-mm-dd)
Term Source Description	National Center for Biotechnology Information (NCBI) Organismal Classification	Phenotypic Quality Ontology	Uber Anatomy Ontology	BRENDA Tissue and Enzyme Source Ontology	Units of Measurement Ontology	Ontology for Biomedical Investigations	BioAssay Ontology	Eagle-I Research Resource Ontology	Biological Imaging Methods Ontology	Chemical Methods Ontology	Experimental Factor Ontology	National Cancer Institute Thesaurus	NanoParticle Ontology
INVESTIGATION
Investigation Identifier
Investigation Title
Investigation Description
Investigation Submission Date
Investigation Public Release Date
INVESTIGATION PUBLICATIONS
Investigation PubMed ID
Investigation Publication DOI
Investigation Publication Author List
Investigation Publication Title
Investigation Publication Status
Investigation Publication Status Term Accession Number
Investigation Publication Status Term Source REF
INVESTIGATION CONTACTS
Investigation Person Last Name
Investigation Person Mid Initials
Investigation Person First Name
Investigation Person Address
Investigation Person Phone
Investigation Person Fax
Investigation Person Email
Investigation Person Affiliation
Investigation Person Roles
Investigation Person Roles Term Accession Number
Investigation Person Roles Term Source REF
STUDY
Study Identifier	10.1038/sdata.2017.84
Study Title	An imaging dataset of cervical cells using scanning near-field optical microscopy coupled to an infrared free electron laser
Study Submission Date	30/09/2016
Study Public Release Date	11/07/2017
Study Description	http://www.nature.com/articles/sdata201784#abstract
Study File Name	s_study_Martin.txt
Comment[Subject Keywords]	////;//;///
Comment[Manuscript Licence]	CC BY-4.0
Comment[Experimental Metadata Licence]	CC0
Comment[Supplementary Information File Name]		Supplementary Tables
Comment[Supplementary Information File Type]	x-zip-compressed	pdf
Comment[Supplementary Information File URL]	http://www.nature.com/articles/sdata201784#supplementary-information	http://www.nature.com/articles/sdata201784#supplementary-information
Comment[Data Repository]	figshare
Comment[Data Record Accession]	doi:10.6084/m9.figshare.3971883
Comment[Data Record URI]	https://doi.org/10.6084/m9.figshare.3971883
STUDY DESIGN DESCRIPTORS
Study Design Type	replicate design	disease state design	observation design
Study Design Type Term Accession Number	OBI:0500018	OBI:0001293	OBI:0300311
Study Design Type Term Source REF	OBI	OBI	OBI
STUDY PUBLICATIONS
Study PubMed ID
Study Publication DOI
Study Publication Author List
Study Publication Title
Study Publication Status
Study Publication Status Term Accession Number
Study Publication Status Term Source REF
STUDY FACTORS
Study Factor Name	cytology and histology type	target molecule
Study Factor Type	cell phenotype	biomolecule target
Study Factor Type Term Accession Number	BAO:0002542	ERO:0001541
Study Factor Type Term Source REF	BAO	ERO
STUDY ASSAYS
Study Assay Measurement Type	isolated subcellular component	reflectance spectrum
Study Assay Measurement Type Term Accession Number	FBbi:00000579	CHMO:0000937
Study Assay Measurement Type Term Source REF	FBbi	CHMO
Study Assay Technology Type	scanning near-field optical microscopy	attenuated total reflectance Fourier transform infrared spectroscopy
Study Assay Technology Type Term Accession Number	CHMO:0000120	CHMO:0000763
Study Assay Technology Type Term Source REF	CHMO	CHMO
Study Assay Technology Platform	ALICE IR-FEL beamline	Bruker Tensor 27 FTIR spectrometer
Study Assay File Name	a_assay_SNOM-IR-FEL.txt	a_assay_ATR-FTIR.txt
STUDY PROTOCOLS
Study Protocol Name	Cervical cells collection	Cytology and histology typing	Slide preparation	SNOM and IR-FEL experimental set-up	ATR-FTIR Spectroscopy	Pre-processing of SNOM-IR-FEL image datasets	Patient recruitment
Study Protocol Type	sample collection protocol	histology	biospecimen preparation	Molecular Imaging	spectroscopy	data transformation	human subject recruitment and protection
Study Protocol Type Term Accession Number	http://www.ebi.ac.uk/efo/EFO_0005518	OBI:0600020	ERO:0001707	NCIT:C94935	http://purl.bioontology.org/ontology/npo#NPO_1468	OBI:0200000	ERO:0000714
Study Protocol Type Term Source REF	EFO	ERO	ERO	NCIT	NPO	ERO	ERO
Study Protocol Description							
Study Protocol URI	""	""	""	""	""	""	""
Study Protocol Version							
Study Protocol Parameters Name	""	""	""	instrument; scan wavelength	instrument	""	""
Study Protocol Parameters Name Term Accession Number	""	""	""	""	""	""	""
Study Protocol Parameters Name Term Source REF	""	""	""	""	""	""	""
Study Protocol Components Name	""	""	""	""	""	""	""
Study Protocol Components Type	""	""	""	""	""	""	""
Study Protocol Components Type Term Accession Number	""	""	""	""	""	""	""
Study Protocol Components Type Term Source REF	""	""	""	""	""	""	""
STUDY CONTACTS
Study Person Last Name	Halliwell	Morais	Lima	Trevisan	Siggel-King	Craig	Ingham	Martin	Heys	Kyrgiou	Mitra	Paraskevaidis	Theophilou	Martin-Hirsch	Cricenti	Luce	Weightman	Martin
Study Person First Name	Diane E.	Camilo L.M.	Kássio M.G.	Júlio	Michele R.F.	Tim	James	David S.	Kelly	Maria	Anita	Evangelos	Georgios	Pierre L.	Antonio	Marco	Peter	Francis L.
Study Person Mid Initials																		
Study Person Email	""	""	""	""	""	""	""	""	""	""	""	""	""	""	""	""	""	flmartin@uclan.ac.uk
Study Person Phone																		
Study Person Fax																		
Study Person Address																		
Study Person Affiliation	Centre for Biophotonics, LEC, Lancaster University, Bailrigg, Lancaster LA1 4YW, UK	Biological Chemistry and Chemometrics, Institute of Chemistry, Federal University of Rio Grande do Norte, Natal 59072-970 RN, Brazil	Biological Chemistry and Chemometrics, Institute of Chemistry, Federal University of Rio Grande do Norte, Natal 59072-970 RN, Brazil	Institute of Astronomy, Geophysics and Atmospheric Sciences, University of São Paulo, Cidade Universitária, R. do Matão, 1226 - Butantã, São Paulo - SP, 05508-090, Brazil	University Department of Physics, The Oliver Lodge Laboratory, Cambridge St, Liverpool L69 7ZE, UK	University Department of Physics, The Oliver Lodge Laboratory, Cambridge St, Liverpool L69 7ZE, UK	University Department of Physics, The Oliver Lodge Laboratory, Cambridge St, Liverpool L69 7ZE, UK	University Department of Physics, The Oliver Lodge Laboratory, Cambridge St, Liverpool L69 7ZE, UK	Centre for Biophotonics, LEC, Lancaster University, Bailrigg, Lancaster LA1 4YW, UK	Institute of Reproductive and Developmental Biology, Department of Surgery & Cancer, Faculty of Medicine, Imperial College, South Kensington Campus, London SW7 2AZ, UK	Institute of Reproductive and Developmental Biology, Department of Surgery & Cancer, Faculty of Medicine, Imperial College, South Kensington Campus, London SW7 2AZ, UK	Department of Obstetrics and Gynaecology, University of Ioannina, Panepistemioypole, Panepistemio, Ioannina, 45110 Greece	St James University Hospital, Beckett St, Leeds LS9 7TF, UK	Centre for Biophotonics, LEC, Lancaster University, Bailrigg, Lancaster LA1 4YW, UK	Istituto di Struttura della Materia, Via del Fosso del Cavaliere, 100 - 00133 Rome (RM), Italy	Istituto di Struttura della Materia, Via del Fosso del Cavaliere, 100 - 00133 Rome (RM), Italy	University Department of Physics, The Oliver Lodge Laboratory, Cambridge St, Liverpool L69 7ZE, UK	Centre for Biophotonics, LEC, Lancaster University, Bailrigg, Lancaster LA1 4YW, UK
Study Person Roles																		
Study Person Roles Term Accession Number																		
Study Person Roles Term Source REF																		
Comment[Study Person ORCID]											0000-0003-0236-795X				0000-0002-8581-3478			0000-0001-8562-4944
Comment[Funder]																		
Comment[FundRef ID]																		
Comment[Funder Term Source REF]																		
Comment[Grant Identifier]																		
