# Supplementary material for: An imaging dataset of cervical cells using scanning near-field optical microscopy coupled to an infrared free electron laser
Source: Sci Data. 2017 Jul 11;4:170084. doi: 10.1038/sdata.2017.84 (PMC5505104; doi:10.1038/sdata.2017.84)
Supplement: Supplementary file 1 [file sdata201784-isa1.zip › s_study_Martin.txt]

Source Name	Characteristics[organism]	Term Source REF	Term Accession Number	Characteristics[sex]	Term Source REF	Term Accession Number	Characteristics[development stage]	Term Source REF	Term Accession Number	Characteristics[organism part]	Term Source REF	Term Accession Number	Protocol REF	Protocol REF	Protocol REF	Protocol REF	Sample Name	Factor Value[cytology and histology type]	Factor Value[target molecule]
Imperial College NHS Healthcare Trust patient	Homo sapiens	NCBITAXON	NCBITaxon:9606	female	PATO	PATO:0000383	adult organism	UBERON	UBERON:0007023	cervical epithelium	BTO	BTO:0000241	Patient recruitment	Cervical cells collection	Cytology and histology typing	Slide preparation	MK212	Normal	Amide I; Amide II; Lipids; DNA
Imperial College NHS Healthcare Trust patient	Homo sapiens	NCBITAXON	NCBITaxon:9606	female	PATO	PATO:0000383	adult organism	UBERON	UBERON:0007023	cervical epithelium	BTO	BTO:0000241	Patient recruitment	Cervical cells collection	Cytology and histology typing	Slide preparation	MK177	Low-grade dyskaryosis	Amide I; Amide II; Lipids; DNA
Imperial College NHS Healthcare Trust patient	Homo sapiens	NCBITAXON	NCBITaxon:9606	female	PATO	PATO:0000383	adult organism	UBERON	UBERON:0007023	cervical epithelium	BTO	BTO:0000241	Patient recruitment	Cervical cells collection	Cytology and histology typing	Slide preparation	MK126A	High-grade dyskaryosis	Amide I; Amide II; Lipids; DNA
Imperial College NHS Healthcare Trust patient	Homo sapiens	NCBITAXON	NCBITaxon:9606	female	PATO	PATO:0000383	adult organism	UBERON	UBERON:0007023	cervical epithelium	BTO	BTO:0000241	Patient recruitment	Cervical cells collection	Cytology and histology typing	Slide preparation	MK162	CIN2, HGCGIN	Amide I; Amide II; Lipids; DNA
Imperial College NHS Healthcare Trust patient	Homo sapiens	NCBITAXON	NCBITaxon:9606	female	PATO	PATO:0000383	adult organism	UBERON	UBERON:0007023	cervical epithelium	BTO	BTO:0000241	Patient recruitment	Cervical cells collection	Cytology and histology typing	Slide preparation	MK238	Adenocarcinoma Stage 1B1	Amide I; Amide II; Lipids; DNA
