# Supplementary material for: An imaging dataset of cervical cells using scanning near-field optical microscopy coupled to an infrared free electron laser
Source: Sci Data. 2017 Jul 11;4:170084. doi: 10.1038/sdata.2017.84 (PMC5505104; doi:10.1038/sdata.2017.84)
Supplement: Supplementary file 1 [file sdata201784-isa1.zip › a_assay_SNOM-IR-FEL.txt]

Sample Name	Protocol REF	Parameter Value[instrument]	Parameter Value[scan wavelength]	Unit	Term Source REF	Term Accession Number	Comment[slide]	Comment[scan direction]	Comment[repeat]	Assay Name	Raw Data File	Comment[Data Repository]	Comment[Data Record Accession]	Comment[Data Record URI]	Protocol REF	Derived Data File	Comment[Data Repository]	Comment[Data Record Accession]	Comment[Data Record URI]	Factor Value[cytology and histology type]	Factor Value[target molecule]
MK212	SNOM and IR-FEL experimental set-up	ALICE IR-FEL beamline		micrometer	UO	UO:0000017	MK212-slide-1	backward		0195-C21211-B	Data_Science_Sets_SNOM\Data_Science_SNOM_Sets\Collated_FB_SNOM_Raw\Normal\0195-C21211-B????.AFM	figshare	doi:10.6084/m9.figshare.3971883	https://doi.org/10.6084/m9.figshare.3971883	Pre-processing of SNOM-IR-FEL image datasets	Data_Science_Sets_SNOM\Data_Science_SNOM_Sets\Collated_FB_SNOM_TXT\Normal\0195-C21211-BSNOM.txt	figshare	doi:10.6084/m9.figshare.3971883	https://doi.org/10.6084/m9.figshare.3971883	Normal
MK212	SNOM and IR-FEL experimental set-up	ALICE IR-FEL beamline		micrometer	UO	UO:0000017	MK212-slide-1	forward		0195-C21211-F	Data_Science_Sets_SNOM\Data_Science_SNOM_Sets\Collated_FB_SNOM_Raw\Normal\0195-C21211-F????.AFM	figshare	doi:10.6084/m9.figshare.3971883	https://doi.org/10.6084/m9.figshare.3971883	Pre-processing of SNOM-IR-FEL image datasets	Data_Science_Sets_SNOM\Data_Science_SNOM_Sets\Collated_FB_SNOM_TXT\Normal\0195-C21211-FSNOM.txt	figshare	doi:10.6084/m9.figshare.3971883	https://doi.org/10.6084/m9.figshare.3971883	Normal
MK212	SNOM and IR-FEL experimental set-up	ALICE IR-FEL beamline	6.06	micrometer	UO	UO:0000017	MK212-slide-1	backward	1	0196-C21210-B	Data_Science_Sets_SNOM\Data_Science_SNOM_Sets\Collated_FB_SNOM_Raw\Normal\0196-C21210-B????.AFM	figshare	doi:10.6084/m9.figshare.3971883	https://doi.org/10.6084/m9.figshare.3971883	Pre-processing of SNOM-IR-FEL image datasets	Data_Science_Sets_SNOM\Data_Science_SNOM_Sets\Collated_FB_SNOM_TXT\Normal\0196-C21210-BSNOM.txt	figshare	doi:10.6084/m9.figshare.3971883	https://doi.org/10.6084/m9.figshare.3971883	Normal	Amide I
MK212	SNOM and IR-FEL experimental set-up	ALICE IR-FEL beamline	6.06	micrometer	UO	UO:0000017	MK212-slide-1	forward	1	0196-C21210-F	Data_Science_Sets_SNOM\Data_Science_SNOM_Sets\Collated_FB_SNOM_Raw\Normal\0196-C21210-F????.AFM	figshare	doi:10.6084/m9.figshare.3971883	https://doi.org/10.6084/m9.figshare.3971883	Pre-processing of SNOM-IR-FEL image datasets	Data_Science_Sets_SNOM\Data_Science_SNOM_Sets\Collated_FB_SNOM_TXT\Normal\0196-C21210-FSNOM.txt	figshare	doi:10.6084/m9.figshare.3971883	https://doi.org/10.6084/m9.figshare.3971883	Normal	Amide I
MK212	SNOM and IR-FEL experimental set-up	ALICE IR-FEL beamline	6.45	micrometer	UO	UO:0000017	MK212-slide-1	backward	1	0197-C21211-B	Data_Science_Sets_SNOM\Data_Science_SNOM_Sets\Collated_FB_SNOM_Raw\Normal\0197-C21211-B????.AFM	figshare	doi:10.6084/m9.figshare.3971883	https://doi.org/10.6084/m9.figshare.3971883	Pre-processing of SNOM-IR-FEL image datasets	Data_Science_Sets_SNOM\Data_Science_SNOM_Sets\Collated_FB_SNOM_TXT\Normal\0197-C21211-BSNOM.txt	figshare	doi:10.6084/m9.figshare.3971883	https://doi.org/10.6084/m9.figshare.3971883	Normal	Amide II
MK212	SNOM and IR-FEL experimental set-up	ALICE IR-FEL beamline	6.45	micrometer	UO	UO:0000017	MK212-slide-1	forward	1	0197-C21211-F	Data_Science_Sets_SNOM\Data_Science_SNOM_Sets\Collated_FB_SNOM_Raw\Normal\0197-C21211-F????.AFM	figshare	doi:10.6084/m9.figshare.3971883	https://doi.org/10.6084/m9.figshare.3971883	Pre-processing of SNOM-IR-FEL image datasets	Data_Science_Sets_SNOM\Data_Science_SNOM_Sets\Collated_FB_SNOM_TXT\Normal\0197-C21211-FSNOM.txt	figshare	doi:10.6084/m9.figshare.3971883	https://doi.org/10.6084/m9.figshare.3971883	Normal	Amide II
MK212	SNOM and IR-FEL experimental set-up	ALICE IR-FEL beamline	8.16	micrometer	UO	UO:0000017	MK212-slide-1	backward	1	0198-C21211-B	Data_Science_Sets_SNOM\Data_Science_SNOM_Sets\Collated_FB_SNOM_Raw\Normal\0198-C21211-B????.AFM	figshare	doi:10.6084/m9.figshare.3971883	https://doi.org/10.6084/m9.figshare.3971883	Pre-processing of SNOM-IR-FEL image datasets	Data_Science_Sets_SNOM\Data_Science_SNOM_Sets\Collated_FB_SNOM_TXT\Normal\0198-C21211-BSNOM.txt	figshare	doi:10.6084/m9.figshare.3971883	https://doi.org/10.6084/m9.figshare.3971883	Normal	DNA
MK212	SNOM and IR-FEL experimental set-up	ALICE IR-FEL beamline	8.16	micrometer	UO	UO:0000017	MK212-slide-1	forward	1	0198-C21211-F	Data_Science_Sets_SNOM\Data_Science_SNOM_Sets\Collated_FB_SNOM_Raw\Normal\0198-C21211-F????.AFM	figshare	doi:10.6084/m9.figshare.3971883	https://doi.org/10.6084/m9.figshare.3971883	Pre-processing of SNOM-IR-FEL image datasets	Data_Science_Sets_SNOM\Data_Science_SNOM_Sets\Collated_FB_SNOM_TXT\Normal\0198-C21211-FSNOM.txt	figshare	doi:10.6084/m9.figshare.3971883	https://doi.org/10.6084/m9.figshare.3971883	Normal	DNA
MK212	SNOM and IR-FEL experimental set-up	ALICE IR-FEL beamline	6.46	micrometer	UO	UO:0000017	MK212-slide-1	backward	2	0199-C21211-B	Data_Science_Sets_SNOM\Data_Science_SNOM_Sets\Collated_FB_SNOM_Raw\Normal\0199-C21211-B????.AFM	figshare	doi:10.6084/m9.figshare.3971883	https://doi.org/10.6084/m9.figshare.3971883	Pre-processing of SNOM-IR-FEL image datasets	Data_Science_Sets_SNOM\Data_Science_SNOM_Sets\Collated_FB_SNOM_TXT\Normal\0199-C21211-BSNOM.txt	figshare	doi:10.6084/m9.figshare.3971883	https://doi.org/10.6084/m9.figshare.3971883	Normal	Amide II
MK212	SNOM and IR-FEL experimental set-up	ALICE IR-FEL beamline	6.46	micrometer	UO	UO:0000017	MK212-slide-1	forward	2	0199-C21211-F	Data_Science_Sets_SNOM\Data_Science_SNOM_Sets\Collated_FB_SNOM_Raw\Normal\0199-C21211-F????.AFM	figshare	doi:10.6084/m9.figshare.3971883	https://doi.org/10.6084/m9.figshare.3971883	Pre-processing of SNOM-IR-FEL image datasets	Data_Science_Sets_SNOM\Data_Science_SNOM_Sets\Collated_FB_SNOM_TXT\Normal\0199-C21211-FSNOM.txt	figshare	doi:10.6084/m9.figshare.3971883	https://doi.org/10.6084/m9.figshare.3971883	Normal	Amide II
MK212	SNOM and IR-FEL experimental set-up	ALICE IR-FEL beamline	6.06	micrometer	UO	UO:0000017	MK212-slide-1	backward	2	0200-C21211-B	Data_Science_Sets_SNOM\Data_Science_SNOM_Sets\Collated_FB_SNOM_Raw\Normal\0200-C21211-B????.AFM	figshare	doi:10.6084/m9.figshare.3971883	https://doi.org/10.6084/m9.figshare.3971883	Pre-processing of SNOM-IR-FEL image datasets	Data_Science_Sets_SNOM\Data_Science_SNOM_Sets\Collated_FB_SNOM_TXT\Normal\0200-C21211-BSNOM.txt	figshare	doi:10.6084/m9.figshare.3971883	https://doi.org/10.6084/m9.figshare.3971883	Normal	Amide I
MK212	SNOM and IR-FEL experimental set-up	ALICE IR-FEL beamline	6.06	micrometer	UO	UO:0000017	MK212-slide-1	forward	2	0200-C21211-F	Data_Science_Sets_SNOM\Data_Science_SNOM_Sets\Collated_FB_SNOM_Raw\Normal\0200-C21211-F????.AFM	figshare	doi:10.6084/m9.figshare.3971883	https://doi.org/10.6084/m9.figshare.3971883	Pre-processing of SNOM-IR-FEL image datasets	Data_Science_Sets_SNOM\Data_Science_SNOM_Sets\Collated_FB_SNOM_TXT\Normal\0200-C21211-FSNOM.txt	figshare	doi:10.6084/m9.figshare.3971883	https://doi.org/10.6084/m9.figshare.3971883	Normal	Amide I
MK212	SNOM and IR-FEL experimental set-up	ALICE IR-FEL beamline	5.71	micrometer	UO	UO:0000017	MK212-slide-1	backward	1	0201-C21211-B	Data_Science_Sets_SNOM\Data_Science_SNOM_Sets\Collated_FB_SNOM_Raw\Normal\0201-C21211-B????.AFM	figshare	doi:10.6084/m9.figshare.3971883	https://doi.org/10.6084/m9.figshare.3971883	Pre-processing of SNOM-IR-FEL image datasets	Data_Science_Sets_SNOM\Data_Science_SNOM_Sets\Collated_FB_SNOM_TXT\Normal\0201-C21211-BSNOM.txt	figshare	doi:10.6084/m9.figshare.3971883	https://doi.org/10.6084/m9.figshare.3971883	Normal	Lipids
MK212	SNOM and IR-FEL experimental set-up	ALICE IR-FEL beamline	5.71	micrometer	UO	UO:0000017	MK212-slide-1	forward	1	0201-C21211-F	Data_Science_Sets_SNOM\Data_Science_SNOM_Sets\Collated_FB_SNOM_Raw\Normal\0201-C21211-F????.AFM	figshare	doi:10.6084/m9.figshare.3971883	https://doi.org/10.6084/m9.figshare.3971883	Pre-processing of SNOM-IR-FEL image datasets	Data_Science_Sets_SNOM\Data_Science_SNOM_Sets\Collated_FB_SNOM_TXT\Normal\0201-C21211-FSNOM.txt	figshare	doi:10.6084/m9.figshare.3971883	https://doi.org/10.6084/m9.figshare.3971883	Normal	Lipids
MK212	SNOM and IR-FEL experimental set-up	ALICE IR-FEL beamline	5.7	micrometer	UO	UO:0000017	MK212-slide-1	backward	2	0203-C21211-B	Data_Science_Sets_SNOM\Data_Science_SNOM_Sets\Collated_FB_SNOM_Raw\Normal\0203-C21211-B????.AFM	figshare	doi:10.6084/m9.figshare.3971883	https://doi.org/10.6084/m9.figshare.3971883	Pre-processing of SNOM-IR-FEL image datasets	Data_Science_Sets_SNOM\Data_Science_SNOM_Sets\Collated_FB_SNOM_TXT\Normal\0203-C21211-BSNOM.txt	figshare	doi:10.6084/m9.figshare.3971883	https://doi.org/10.6084/m9.figshare.3971883	Normal	Lipids
MK212	SNOM and IR-FEL experimental set-up	ALICE IR-FEL beamline	5.7	micrometer	UO	UO:0000017	MK212-slide-1	forward	2	0203-C21211-F	Data_Science_Sets_SNOM\Data_Science_SNOM_Sets\Collated_FB_SNOM_Raw\Normal\0203-C21211-F????.AFM	figshare	doi:10.6084/m9.figshare.3971883	https://doi.org/10.6084/m9.figshare.3971883	Pre-processing of SNOM-IR-FEL image datasets	Data_Science_Sets_SNOM\Data_Science_SNOM_Sets\Collated_FB_SNOM_TXT\Normal\0203-C21211-FSNOM.txt	figshare	doi:10.6084/m9.figshare.3971883	https://doi.org/10.6084/m9.figshare.3971883	Normal	Lipids
MK212	SNOM and IR-FEL experimental set-up	ALICE IR-FEL beamline	6.06	micrometer	UO	UO:0000017	MK212-slide-1	backward	3	0204-C21211-B	Data_Science_Sets_SNOM\Data_Science_SNOM_Sets\Collated_FB_SNOM_Raw\Normal\0204-C21211-B????.AFM	figshare	doi:10.6084/m9.figshare.3971883	https://doi.org/10.6084/m9.figshare.3971883	Pre-processing of SNOM-IR-FEL image datasets	Data_Science_Sets_SNOM\Data_Science_SNOM_Sets\Collated_FB_SNOM_TXT\Normal\0204-C21211-BSNOM.txt	figshare	doi:10.6084/m9.figshare.3971883	https://doi.org/10.6084/m9.figshare.3971883	Normal	Amide I
MK212	SNOM and IR-FEL experimental set-up	ALICE IR-FEL beamline	6.06	micrometer	UO	UO:0000017	MK212-slide-1	forward	3	0204-C21211-F	Data_Science_Sets_SNOM\Data_Science_SNOM_Sets\Collated_FB_SNOM_Raw\Normal\0204-C21211-F????.AFM	figshare	doi:10.6084/m9.figshare.3971883	https://doi.org/10.6084/m9.figshare.3971883	Pre-processing of SNOM-IR-FEL image datasets	Data_Science_Sets_SNOM\Data_Science_SNOM_Sets\Collated_FB_SNOM_TXT\Normal\0204-C21211-FSNOM.txt	figshare	doi:10.6084/m9.figshare.3971883	https://doi.org/10.6084/m9.figshare.3971883	Normal	Amide I
MK212	SNOM and IR-FEL experimental set-up	ALICE IR-FEL beamline	6.46	micrometer	UO	UO:0000017	MK212-slide-1	backward	3	0205-C21211-B	Data_Science_Sets_SNOM\Data_Science_SNOM_Sets\Collated_FB_SNOM_Raw\Normal\0205-C21211-B????.AFM	figshare	doi:10.6084/m9.figshare.3971883	https://doi.org/10.6084/m9.figshare.3971883	Pre-processing of SNOM-IR-FEL image datasets	Data_Science_Sets_SNOM\Data_Science_SNOM_Sets\Collated_FB_SNOM_TXT\Normal\0205-C21211-BSNOM.txt	figshare	doi:10.6084/m9.figshare.3971883	https://doi.org/10.6084/m9.figshare.3971883	Normal	Amide II
MK212	SNOM and IR-FEL experimental set-up	ALICE IR-FEL beamline	6.46	micrometer	UO	UO:0000017	MK212-slide-1	forward	3	0205-C21211-F	Data_Science_Sets_SNOM\Data_Science_SNOM_Sets\Collated_FB_SNOM_Raw\Normal\0205-C21211-F????.AFM	figshare	doi:10.6084/m9.figshare.3971883	https://doi.org/10.6084/m9.figshare.3971883	Pre-processing of SNOM-IR-FEL image datasets	Data_Science_Sets_SNOM\Data_Science_SNOM_Sets\Collated_FB_SNOM_TXT\Normal\0205-C21211-FSNOM.txt	figshare	doi:10.6084/m9.figshare.3971883	https://doi.org/10.6084/m9.figshare.3971883	Normal	Amide II
MK212	SNOM and IR-FEL experimental set-up	ALICE IR-FEL beamline	8.16	micrometer	UO	UO:0000017	MK212-slide-1	backward	1	0352-c21212-B	Data_Science_Sets_SNOM\Data_Science_SNOM_Sets\Collated_FB_SNOM_Raw\Normal\0352-c21212-B????.AFM	figshare	doi:10.6084/m9.figshare.3971883	https://doi.org/10.6084/m9.figshare.3971883	Pre-processing of SNOM-IR-FEL image datasets	Data_Science_Sets_SNOM\Data_Science_SNOM_Sets\Collated_FB_SNOM_TXT\Normal\0352-c21212-BSNOM.txt	figshare	doi:10.6084/m9.figshare.3971883	https://doi.org/10.6084/m9.figshare.3971883	Normal	DNA
MK212	SNOM and IR-FEL experimental set-up	ALICE IR-FEL beamline	8.16	micrometer	UO	UO:0000017	MK212-slide-1	forward	1	0352-c21212-F	Data_Science_Sets_SNOM\Data_Science_SNOM_Sets\Collated_FB_SNOM_Raw\Normal\0352-c21212-F????.AFM	figshare	doi:10.6084/m9.figshare.3971883	https://doi.org/10.6084/m9.figshare.3971883	Pre-processing of SNOM-IR-FEL image datasets	Data_Science_Sets_SNOM\Data_Science_SNOM_Sets\Collated_FB_SNOM_TXT\Normal\0352-c21212-FSNOM.txt	figshare	doi:10.6084/m9.figshare.3971883	https://doi.org/10.6084/m9.figshare.3971883	Normal	DNA
MK212	SNOM and IR-FEL experimental set-up	ALICE IR-FEL beamline	8.16	micrometer	UO	UO:0000017	MK212-slide-1	backward	2	0353-c21212-B	Data_Science_Sets_SNOM\Data_Science_SNOM_Sets\Collated_FB_SNOM_Raw\Normal\0353-c21212-B????.AFM	figshare	doi:10.6084/m9.figshare.3971883	https://doi.org/10.6084/m9.figshare.3971883	Pre-processing of SNOM-IR-FEL image datasets	Data_Science_Sets_SNOM\Data_Science_SNOM_Sets\Collated_FB_SNOM_TXT\Normal\0353-c21212-BSNOM.txt	figshare	doi:10.6084/m9.figshare.3971883	https://doi.org/10.6084/m9.figshare.3971883	Normal	DNA
MK212	SNOM and IR-FEL experimental set-up	ALICE IR-FEL beamline	8.16	micrometer	UO	UO:0000017	MK212-slide-1	forward	2	0353-c21212-F	Data_Science_Sets_SNOM\Data_Science_SNOM_Sets\Collated_FB_SNOM_Raw\Normal\0353-c21212-F????.AFM	figshare	doi:10.6084/m9.figshare.3971883	https://doi.org/10.6084/m9.figshare.3971883	Pre-processing of SNOM-IR-FEL image datasets	Data_Science_Sets_SNOM\Data_Science_SNOM_Sets\Collated_FB_SNOM_TXT\Normal\0353-c21212-FSNOM.txt	figshare	doi:10.6084/m9.figshare.3971883	https://doi.org/10.6084/m9.figshare.3971883	Normal	DNA
MK212	SNOM and IR-FEL experimental set-up	ALICE IR-FEL beamline	8.16	micrometer	UO	UO:0000017	MK212-slide-1	backward	3	0354-c21212-B	Data_Science_Sets_SNOM\Data_Science_SNOM_Sets\Collated_FB_SNOM_Raw\Normal\0354-c21212-B????.AFM	figshare	doi:10.6084/m9.figshare.3971883	https://doi.org/10.6084/m9.figshare.3971883	Pre-processing of SNOM-IR-FEL image datasets	Data_Science_Sets_SNOM\Data_Science_SNOM_Sets\Collated_FB_SNOM_TXT\Normal\0354-c21212-BSNOM.txt	figshare	doi:10.6084/m9.figshare.3971883	https://doi.org/10.6084/m9.figshare.3971883	Normal	DNA
MK212	SNOM and IR-FEL experimental set-up	ALICE IR-FEL beamline	8.16	micrometer	UO	UO:0000017	MK212-slide-1	forward	3	0354-c21212-F	Data_Science_Sets_SNOM\Data_Science_SNOM_Sets\Collated_FB_SNOM_Raw\Normal\0354-c21212-F????.AFM	figshare	doi:10.6084/m9.figshare.3971883	https://doi.org/10.6084/m9.figshare.3971883	Pre-processing of SNOM-IR-FEL image datasets	Data_Science_Sets_SNOM\Data_Science_SNOM_Sets\Collated_FB_SNOM_TXT\Normal\0354-c21212-FSNOM.txt	figshare	doi:10.6084/m9.figshare.3971883	https://doi.org/10.6084/m9.figshare.3971883	Normal	DNA
MK212	SNOM and IR-FEL experimental set-up	ALICE IR-FEL beamline	8.16	micrometer	UO	UO:0000017	MK212-slide-1	backward	4	0355-c21212-B	Data_Science_Sets_SNOM\Data_Science_SNOM_Sets\Collated_FB_SNOM_Raw\Normal\0355-c21212-B????.AFM	figshare	doi:10.6084/m9.figshare.3971883	https://doi.org/10.6084/m9.figshare.3971883	Pre-processing of SNOM-IR-FEL image datasets	Data_Science_Sets_SNOM\Data_Science_SNOM_Sets\Collated_FB_SNOM_TXT\Normal\0355-c21212-BSNOM.txt	figshare	doi:10.6084/m9.figshare.3971883	https://doi.org/10.6084/m9.figshare.3971883	Normal	DNA
MK212	SNOM and IR-FEL experimental set-up	ALICE IR-FEL beamline	8.16	micrometer	UO	UO:0000017	MK212-slide-1	forward	4	0355-c21212-F	Data_Science_Sets_SNOM\Data_Science_SNOM_Sets\Collated_FB_SNOM_Raw\Normal\0355-c21212-F????.AFM	figshare	doi:10.6084/m9.figshare.3971883	https://doi.org/10.6084/m9.figshare.3971883	Pre-processing of SNOM-IR-FEL image datasets	Data_Science_Sets_SNOM\Data_Science_SNOM_Sets\Collated_FB_SNOM_TXT\Normal\0355-c21212-FSNOM.txt	figshare	doi:10.6084/m9.figshare.3971883	https://doi.org/10.6084/m9.figshare.3971883	Normal	DNA
MK212	SNOM and IR-FEL experimental set-up	ALICE IR-FEL beamline	6.06	micrometer	UO	UO:0000017	MK212-slide-1	backward	1	0491-C21221-B	Data_Science_Sets_SNOM\Data_Science_SNOM_Sets\Collated_FB_SNOM_Raw\Normal\0491-C21221-B????.AFM	figshare	doi:10.6084/m9.figshare.3971883	https://doi.org/10.6084/m9.figshare.3971883	Pre-processing of SNOM-IR-FEL image datasets	Data_Science_Sets_SNOM\Data_Science_SNOM_Sets\Collated_FB_SNOM_TXT\Normal\0491-C21221-BSNOM.txt	figshare	doi:10.6084/m9.figshare.3971883	https://doi.org/10.6084/m9.figshare.3971883	Normal	Amide I
MK212	SNOM and IR-FEL experimental set-up	ALICE IR-FEL beamline	6.06	micrometer	UO	UO:0000017	MK212-slide-2	forward	1	0491-C21221-F	Data_Science_Sets_SNOM\Data_Science_SNOM_Sets\Collated_FB_SNOM_Raw\Normal\0491-C21221-F????.AFM	figshare	doi:10.6084/m9.figshare.3971883	https://doi.org/10.6084/m9.figshare.3971883	Pre-processing of SNOM-IR-FEL image datasets	Data_Science_Sets_SNOM\Data_Science_SNOM_Sets\Collated_FB_SNOM_TXT\Normal\0491-C21221-FSNOM.txt	figshare	doi:10.6084/m9.figshare.3971883	https://doi.org/10.6084/m9.figshare.3971883	Normal	Amide I
MK212	SNOM and IR-FEL experimental set-up	ALICE IR-FEL beamline	6.46	micrometer	UO	UO:0000017	MK212-slide-2	backward	1	0492-C21221-B	Data_Science_Sets_SNOM\Data_Science_SNOM_Sets\Collated_FB_SNOM_Raw\Normal\0492-C21221-B????.AFM	figshare	doi:10.6084/m9.figshare.3971883	https://doi.org/10.6084/m9.figshare.3971883	Pre-processing of SNOM-IR-FEL image datasets	Data_Science_Sets_SNOM\Data_Science_SNOM_Sets\Collated_FB_SNOM_TXT\Normal\0492-C21221-BSNOM.txt	figshare	doi:10.6084/m9.figshare.3971883	https://doi.org/10.6084/m9.figshare.3971883	Normal	Amide II
MK212	SNOM and IR-FEL experimental set-up	ALICE IR-FEL beamline	6.46	micrometer	UO	UO:0000017	MK212-slide-2	forward	1	0492-C21221-F	Data_Science_Sets_SNOM\Data_Science_SNOM_Sets\Collated_FB_SNOM_Raw\Normal\0492-C21221-F????.AFM	figshare	doi:10.6084/m9.figshare.3971883	https://doi.org/10.6084/m9.figshare.3971883	Pre-processing of SNOM-IR-FEL image datasets	Data_Science_Sets_SNOM\Data_Science_SNOM_Sets\Collated_FB_SNOM_TXT\Normal\0492-C21221-FSNOM.txt	figshare	doi:10.6084/m9.figshare.3971883	https://doi.org/10.6084/m9.figshare.3971883	Normal	Amide II
MK212	SNOM and IR-FEL experimental set-up	ALICE IR-FEL beamline	8.16	micrometer	UO	UO:0000017	MK212-slide-2	backward	1	0494-C21221-B	Data_Science_Sets_SNOM\Data_Science_SNOM_Sets\Collated_FB_SNOM_Raw\Normal\0494-C21221-B????.AFM	figshare	doi:10.6084/m9.figshare.3971883	https://doi.org/10.6084/m9.figshare.3971883	Pre-processing of SNOM-IR-FEL image datasets	Data_Science_Sets_SNOM\Data_Science_SNOM_Sets\Collated_FB_SNOM_TXT\Normal\0494-C21221-BSNOM.txt	figshare	doi:10.6084/m9.figshare.3971883	https://doi.org/10.6084/m9.figshare.3971883	Normal	DNA
MK212	SNOM and IR-FEL experimental set-up	ALICE IR-FEL beamline	8.16	micrometer	UO	UO:0000017	MK212-slide-2	forward	1	0494-C21221-F	Data_Science_Sets_SNOM\Data_Science_SNOM_Sets\Collated_FB_SNOM_Raw\Normal\0494-C21221-F????.AFM	figshare	doi:10.6084/m9.figshare.3971883	https://doi.org/10.6084/m9.figshare.3971883	Pre-processing of SNOM-IR-FEL image datasets	Data_Science_Sets_SNOM\Data_Science_SNOM_Sets\Collated_FB_SNOM_TXT\Normal\0494-C21221-FSNOM.txt	figshare	doi:10.6084/m9.figshare.3971883	https://doi.org/10.6084/m9.figshare.3971883	Normal	DNA
MK212	SNOM and IR-FEL experimental set-up	ALICE IR-FEL beamline	8.16	micrometer	UO	UO:0000017	MK212-slide-2	backward	2	0495-C21221-B	Data_Science_Sets_SNOM\Data_Science_SNOM_Sets\Collated_FB_SNOM_Raw\Normal\0495-C21221-B????.AFM	figshare	doi:10.6084/m9.figshare.3971883	https://doi.org/10.6084/m9.figshare.3971883	Pre-processing of SNOM-IR-FEL image datasets	Data_Science_Sets_SNOM\Data_Science_SNOM_Sets\Collated_FB_SNOM_TXT\Normal\0495-C21221-BSNOM.txt	figshare	doi:10.6084/m9.figshare.3971883	https://doi.org/10.6084/m9.figshare.3971883	Normal	DNA
MK212	SNOM and IR-FEL experimental set-up	ALICE IR-FEL beamline	8.16	micrometer	UO	UO:0000017	MK212-slide-2	forward	2	0495-C21221-F	Data_Science_Sets_SNOM\Data_Science_SNOM_Sets\Collated_FB_SNOM_Raw\Normal\0495-C21221-F????.AFM	figshare	doi:10.6084/m9.figshare.3971883	https://doi.org/10.6084/m9.figshare.3971883	Pre-processing of SNOM-IR-FEL image datasets	Data_Science_Sets_SNOM\Data_Science_SNOM_Sets\Collated_FB_SNOM_TXT\Normal\0495-C21221-FSNOM.txt	figshare	doi:10.6084/m9.figshare.3971883	https://doi.org/10.6084/m9.figshare.3971883	Normal	DNA
MK212	SNOM and IR-FEL experimental set-up	ALICE IR-FEL beamline	5.71	micrometer	UO	UO:0000017	MK212-slide-2	backward	1	0496-C21221-B	Data_Science_Sets_SNOM\Data_Science_SNOM_Sets\Collated_FB_SNOM_Raw\Normal\0496-C21221-B????.AFM	figshare	doi:10.6084/m9.figshare.3971883	https://doi.org/10.6084/m9.figshare.3971883	Pre-processing of SNOM-IR-FEL image datasets	Data_Science_Sets_SNOM\Data_Science_SNOM_Sets\Collated_FB_SNOM_TXT\Normal\0496-C21221-BSNOM.txt	figshare	doi:10.6084/m9.figshare.3971883	https://doi.org/10.6084/m9.figshare.3971883	Normal	Lipids
MK212	SNOM and IR-FEL experimental set-up	ALICE IR-FEL beamline	5.71	micrometer	UO	UO:0000017	MK212-slide-2	forward	1	0496-C21221-F	Data_Science_Sets_SNOM\Data_Science_SNOM_Sets\Collated_FB_SNOM_Raw\Normal\0496-C21221-F????.AFM	figshare	doi:10.6084/m9.figshare.3971883	https://doi.org/10.6084/m9.figshare.3971883	Pre-processing of SNOM-IR-FEL image datasets	Data_Science_Sets_SNOM\Data_Science_SNOM_Sets\Collated_FB_SNOM_TXT\Normal\0496-C21221-FSNOM.txt	figshare	doi:10.6084/m9.figshare.3971883	https://doi.org/10.6084/m9.figshare.3971883	Normal	Lipids
MK212	SNOM and IR-FEL experimental set-up	ALICE IR-FEL beamline	5.71	micrometer	UO	UO:0000017	MK212-slide-2	backward	2	0497-C21221-B	Data_Science_Sets_SNOM\Data_Science_SNOM_Sets\Collated_FB_SNOM_Raw\Normal\0497-C21221-B????.AFM	figshare	doi:10.6084/m9.figshare.3971883	https://doi.org/10.6084/m9.figshare.3971883	Pre-processing of SNOM-IR-FEL image datasets	Data_Science_Sets_SNOM\Data_Science_SNOM_Sets\Collated_FB_SNOM_TXT\Normal\0497-C21221-BSNOM.txt	figshare	doi:10.6084/m9.figshare.3971883	https://doi.org/10.6084/m9.figshare.3971883	Normal	Lipids
MK212	SNOM and IR-FEL experimental set-up	ALICE IR-FEL beamline	5.71	micrometer	UO	UO:0000017	MK212-slide-2	forward	2	0497-C21221-F	Data_Science_Sets_SNOM\Data_Science_SNOM_Sets\Collated_FB_SNOM_Raw\Normal\0497-C21221-F????.AFM	figshare	doi:10.6084/m9.figshare.3971883	https://doi.org/10.6084/m9.figshare.3971883	Pre-processing of SNOM-IR-FEL image datasets	Data_Science_Sets_SNOM\Data_Science_SNOM_Sets\Collated_FB_SNOM_TXT\Normal\0497-C21221-FSNOM.txt	figshare	doi:10.6084/m9.figshare.3971883	https://doi.org/10.6084/m9.figshare.3971883	Normal	Lipids
MK212	SNOM and IR-FEL experimental set-up	ALICE IR-FEL beamline	6.46	micrometer	UO	UO:0000017	MK212-slide-2	backward	2	0498-C21221-B	Data_Science_Sets_SNOM\Data_Science_SNOM_Sets\Collated_FB_SNOM_Raw\Normal\0498-C21221-B????.AFM	figshare	doi:10.6084/m9.figshare.3971883	https://doi.org/10.6084/m9.figshare.3971883	Pre-processing of SNOM-IR-FEL image datasets	Data_Science_Sets_SNOM\Data_Science_SNOM_Sets\Collated_FB_SNOM_TXT\Normal\0498-C21221-BSNOM.txt	figshare	doi:10.6084/m9.figshare.3971883	https://doi.org/10.6084/m9.figshare.3971883	Normal	Amide II
MK212	SNOM and IR-FEL experimental set-up	ALICE IR-FEL beamline	6.46	micrometer	UO	UO:0000017	MK212-slide-2	forward	2	0498-C21221-F	Data_Science_Sets_SNOM\Data_Science_SNOM_Sets\Collated_FB_SNOM_Raw\Normal\0498-C21221-F????.AFM	figshare	doi:10.6084/m9.figshare.3971883	https://doi.org/10.6084/m9.figshare.3971883	Pre-processing of SNOM-IR-FEL image datasets	Data_Science_Sets_SNOM\Data_Science_SNOM_Sets\Collated_FB_SNOM_TXT\Normal\0498-C21221-FSNOM.txt	figshare	doi:10.6084/m9.figshare.3971883	https://doi.org/10.6084/m9.figshare.3971883	Normal	Amide II
MK212	SNOM and IR-FEL experimental set-up	ALICE IR-FEL beamline	5.71	micrometer	UO	UO:0000017	MK212-slide-2	backward	3	0499-C21221-B	Data_Science_Sets_SNOM\Data_Science_SNOM_Sets\Collated_FB_SNOM_Raw\Normal\0499-C21221-B????.AFM	figshare	doi:10.6084/m9.figshare.3971883	https://doi.org/10.6084/m9.figshare.3971883	Pre-processing of SNOM-IR-FEL image datasets	Data_Science_Sets_SNOM\Data_Science_SNOM_Sets\Collated_FB_SNOM_TXT\Normal\0499-C21221-BSNOM.txt	figshare	doi:10.6084/m9.figshare.3971883	https://doi.org/10.6084/m9.figshare.3971883	Normal	Lipids
MK212	SNOM and IR-FEL experimental set-up	ALICE IR-FEL beamline	5.71	micrometer	UO	UO:0000017	MK212-slide-2	forward	3	0499-C21221-F	Data_Science_Sets_SNOM\Data_Science_SNOM_Sets\Collated_FB_SNOM_Raw\Normal\0499-C21221-F????.AFM	figshare	doi:10.6084/m9.figshare.3971883	https://doi.org/10.6084/m9.figshare.3971883	Pre-processing of SNOM-IR-FEL image datasets	Data_Science_Sets_SNOM\Data_Science_SNOM_Sets\Collated_FB_SNOM_TXT\Normal\0499-C21221-FSNOM.txt	figshare	doi:10.6084/m9.figshare.3971883	https://doi.org/10.6084/m9.figshare.3971883	Normal	Lipids
MK212	SNOM and IR-FEL experimental set-up	ALICE IR-FEL beamline	8.16	micrometer	UO	UO:0000017	MK212-slide-2	backward	1	0501-c21221-B	Data_Science_Sets_SNOM\Data_Science_SNOM_Sets\Collated_FB_SNOM_Raw\Normal\0501-c21221-B????.AFM	figshare	doi:10.6084/m9.figshare.3971883	https://doi.org/10.6084/m9.figshare.3971883	Pre-processing of SNOM-IR-FEL image datasets	Data_Science_Sets_SNOM\Data_Science_SNOM_Sets\Collated_FB_SNOM_TXT\Normal\0501-c21221-BSNOM.txt	figshare	doi:10.6084/m9.figshare.3971883	https://doi.org/10.6084/m9.figshare.3971883	Normal	DNA
MK212	SNOM and IR-FEL experimental set-up	ALICE IR-FEL beamline	8.16	micrometer	UO	UO:0000017	MK212-slide-2	forward	1	0501-c21221-F	Data_Science_Sets_SNOM\Data_Science_SNOM_Sets\Collated_FB_SNOM_Raw\Normal\0501-c21221-F????.AFM	figshare	doi:10.6084/m9.figshare.3971883	https://doi.org/10.6084/m9.figshare.3971883	Pre-processing of SNOM-IR-FEL image datasets	Data_Science_Sets_SNOM\Data_Science_SNOM_Sets\Collated_FB_SNOM_TXT\Normal\0501-c21221-FSNOM.txt	figshare	doi:10.6084/m9.figshare.3971883	https://doi.org/10.6084/m9.figshare.3971883	Normal	DNA
MK212	SNOM and IR-FEL experimental set-up	ALICE IR-FEL beamline	6.46	micrometer	UO	UO:0000017	MK212-slide-2	backward	1	0502-c21221-B	Data_Science_Sets_SNOM\Data_Science_SNOM_Sets\Collated_FB_SNOM_Raw\Normal\0502-c21221-B????.AFM	figshare	doi:10.6084/m9.figshare.3971883	https://doi.org/10.6084/m9.figshare.3971883	Pre-processing of SNOM-IR-FEL image datasets	Data_Science_Sets_SNOM\Data_Science_SNOM_Sets\Collated_FB_SNOM_TXT\Normal\0502-c21221-BSNOM.txt	figshare	doi:10.6084/m9.figshare.3971883	https://doi.org/10.6084/m9.figshare.3971883	Normal	Amide II
MK212	SNOM and IR-FEL experimental set-up	ALICE IR-FEL beamline	6.46	micrometer	UO	UO:0000017	MK212-slide-2	forward	1	0502-c21221-F	Data_Science_Sets_SNOM\Data_Science_SNOM_Sets\Collated_FB_SNOM_Raw\Normal\0502-c21221-F????.AFM	figshare	doi:10.6084/m9.figshare.3971883	https://doi.org/10.6084/m9.figshare.3971883	Pre-processing of SNOM-IR-FEL image datasets	Data_Science_Sets_SNOM\Data_Science_SNOM_Sets\Collated_FB_SNOM_TXT\Normal\0502-c21221-FSNOM.txt	figshare	doi:10.6084/m9.figshare.3971883	https://doi.org/10.6084/m9.figshare.3971883	Normal	Amide II
MK212	SNOM and IR-FEL experimental set-up	ALICE IR-FEL beamline	6.46	micrometer	UO	UO:0000017	MK212-slide-2	backward	2	0503-c21221-B	Data_Science_Sets_SNOM\Data_Science_SNOM_Sets\Collated_FB_SNOM_Raw\Normal\0503-c21221-B????.AFM	figshare	doi:10.6084/m9.figshare.3971883	https://doi.org/10.6084/m9.figshare.3971883	Pre-processing of SNOM-IR-FEL image datasets	Data_Science_Sets_SNOM\Data_Science_SNOM_Sets\Collated_FB_SNOM_TXT\Normal\0503-c21221-BSNOM.txt	figshare	doi:10.6084/m9.figshare.3971883	https://doi.org/10.6084/m9.figshare.3971883	Normal	Amide II
MK212	SNOM and IR-FEL experimental set-up	ALICE IR-FEL beamline	6.46	micrometer	UO	UO:0000017	MK212-slide-2	forward	2	0503-c21221-F	Data_Science_Sets_SNOM\Data_Science_SNOM_Sets\Collated_FB_SNOM_Raw\Normal\0503-c21221-F????.AFM	figshare	doi:10.6084/m9.figshare.3971883	https://doi.org/10.6084/m9.figshare.3971883	Pre-processing of SNOM-IR-FEL image datasets	Data_Science_Sets_SNOM\Data_Science_SNOM_Sets\Collated_FB_SNOM_TXT\Normal\0503-c21221-FSNOM.txt	figshare	doi:10.6084/m9.figshare.3971883	https://doi.org/10.6084/m9.figshare.3971883	Normal	Amide II
MK212	SNOM and IR-FEL experimental set-up	ALICE IR-FEL beamline	6.46	micrometer	UO	UO:0000017	MK212-slide-2	backward	3	0504-c21221-B	Data_Science_Sets_SNOM\Data_Science_SNOM_Sets\Collated_FB_SNOM_Raw\Normal\0504-c21221-B????.AFM	figshare	doi:10.6084/m9.figshare.3971883	https://doi.org/10.6084/m9.figshare.3971883	Pre-processing of SNOM-IR-FEL image datasets	Data_Science_Sets_SNOM\Data_Science_SNOM_Sets\Collated_FB_SNOM_TXT\Normal\0504-c21221-BSNOM.txt	figshare	doi:10.6084/m9.figshare.3971883	https://doi.org/10.6084/m9.figshare.3971883	Normal	Amide II
MK212	SNOM and IR-FEL experimental set-up	ALICE IR-FEL beamline	6.46	micrometer	UO	UO:0000017	MK212-slide-2	forward	3	0504-c21221-F	Data_Science_Sets_SNOM\Data_Science_SNOM_Sets\Collated_FB_SNOM_Raw\Normal\0504-c21221-F????.AFM	figshare	doi:10.6084/m9.figshare.3971883	https://doi.org/10.6084/m9.figshare.3971883	Pre-processing of SNOM-IR-FEL image datasets	Data_Science_Sets_SNOM\Data_Science_SNOM_Sets\Collated_FB_SNOM_TXT\Normal\0504-c21221-FSNOM.txt	figshare	doi:10.6084/m9.figshare.3971883	https://doi.org/10.6084/m9.figshare.3971883	Normal	Amide II
MK212	SNOM and IR-FEL experimental set-up	ALICE IR-FEL beamline	8.16	micrometer	UO	UO:0000017	MK212-slide-2	backward	2	0506-c21211-B	Data_Science_Sets_SNOM\Data_Science_SNOM_Sets\Collated_FB_SNOM_Raw\Normal\0506-c21211-B????.AFM	figshare	doi:10.6084/m9.figshare.3971883	https://doi.org/10.6084/m9.figshare.3971883	Pre-processing of SNOM-IR-FEL image datasets	Data_Science_Sets_SNOM\Data_Science_SNOM_Sets\Collated_FB_SNOM_TXT\Normal\0506-c21211-BSNOM.txt	figshare	doi:10.6084/m9.figshare.3971883	https://doi.org/10.6084/m9.figshare.3971883	Normal	DNA
MK212	SNOM and IR-FEL experimental set-up	ALICE IR-FEL beamline	8.16	micrometer	UO	UO:0000017	MK212-slide-2	forward	2	0506-c21211-F	Data_Science_Sets_SNOM\Data_Science_SNOM_Sets\Collated_FB_SNOM_Raw\Normal\0506-c21211-F????.AFM	figshare	doi:10.6084/m9.figshare.3971883	https://doi.org/10.6084/m9.figshare.3971883	Pre-processing of SNOM-IR-FEL image datasets	Data_Science_Sets_SNOM\Data_Science_SNOM_Sets\Collated_FB_SNOM_TXT\Normal\0506-c21211-FSNOM.txt	figshare	doi:10.6084/m9.figshare.3971883	https://doi.org/10.6084/m9.figshare.3971883	Normal	DNA
MK212	SNOM and IR-FEL experimental set-up	ALICE IR-FEL beamline	6.06	micrometer	UO	UO:0000017	MK212-slide-2	backward	1	0507-c21211-B	Data_Science_Sets_SNOM\Data_Science_SNOM_Sets\Collated_FB_SNOM_Raw\Normal\0507-c21211-B????.AFM	figshare	doi:10.6084/m9.figshare.3971883	https://doi.org/10.6084/m9.figshare.3971883	Pre-processing of SNOM-IR-FEL image datasets	Data_Science_Sets_SNOM\Data_Science_SNOM_Sets\Collated_FB_SNOM_TXT\Normal\0507-c21211-BSNOM.txt	figshare	doi:10.6084/m9.figshare.3971883	https://doi.org/10.6084/m9.figshare.3971883	Normal	Amide I
MK212	SNOM and IR-FEL experimental set-up	ALICE IR-FEL beamline	6.06	micrometer	UO	UO:0000017	MK212-slide-2	forward	1	0507-c21211-F	Data_Science_Sets_SNOM\Data_Science_SNOM_Sets\Collated_FB_SNOM_Raw\Normal\0507-c21211-F????.AFM	figshare	doi:10.6084/m9.figshare.3971883	https://doi.org/10.6084/m9.figshare.3971883	Pre-processing of SNOM-IR-FEL image datasets	Data_Science_Sets_SNOM\Data_Science_SNOM_Sets\Collated_FB_SNOM_TXT\Normal\0507-c21211-FSNOM.txt	figshare	doi:10.6084/m9.figshare.3971883	https://doi.org/10.6084/m9.figshare.3971883	Normal	Amide I
MK177	SNOM and IR-FEL experimental set-up	ALICE IR-FEL beamline	6.46	micrometer	UO	UO:0000017	MK177-slide-1	backward	1	0476-C17711-B	Data_Science_Sets_SNOM\Data_Science_SNOM_Sets\Collated_FB_SNOM_Raw\Low_Grade_Dyskaryosis\0476-C17711-B????.AFM	figshare	doi:10.6084/m9.figshare.3971883	https://doi.org/10.6084/m9.figshare.3971883	Pre-processing of SNOM-IR-FEL image datasets	Data_Science_Sets_SNOM\Data_Science_SNOM_Sets\Collated_FB_SNOM_TXT\Low_Grade_Dyskaryosis\0476-C17711-BSNOM.txt	figshare	doi:10.6084/m9.figshare.3971883	https://doi.org/10.6084/m9.figshare.3971883	Low-grade dyskaryosis	Amid II
MK177	SNOM and IR-FEL experimental set-up	ALICE IR-FEL beamline	6.46	micrometer	UO	UO:0000017	MK177-slide-1	forward	1	0476-C17711-F	Data_Science_Sets_SNOM\Data_Science_SNOM_Sets\Collated_FB_SNOM_Raw\Low_Grade_Dyskaryosis\0476-C17711-F????.AFM	figshare	doi:10.6084/m9.figshare.3971883	https://doi.org/10.6084/m9.figshare.3971883	Pre-processing of SNOM-IR-FEL image datasets	Data_Science_Sets_SNOM\Data_Science_SNOM_Sets\Collated_FB_SNOM_TXT\Low_Grade_Dyskaryosis\0476-C17711-FSNOM.txt	figshare	doi:10.6084/m9.figshare.3971883	https://doi.org/10.6084/m9.figshare.3971883	Low-grade dyskaryosis	Amid II
MK177	SNOM and IR-FEL experimental set-up	ALICE IR-FEL beamline	6.06	micrometer	UO	UO:0000017	MK177-slide-1	backward	1	0477-C17711-B	Data_Science_Sets_SNOM\Data_Science_SNOM_Sets\Collated_FB_SNOM_Raw\Low_Grade_Dyskaryosis\0477-C17711-B????.AFM	figshare	doi:10.6084/m9.figshare.3971883	https://doi.org/10.6084/m9.figshare.3971883	Pre-processing of SNOM-IR-FEL image datasets	Data_Science_Sets_SNOM\Data_Science_SNOM_Sets\Collated_FB_SNOM_TXT\Low_Grade_Dyskaryosis\0477-C17711-BSNOM.txt	figshare	doi:10.6084/m9.figshare.3971883	https://doi.org/10.6084/m9.figshare.3971883	Low-grade dyskaryosis	Amide I
MK177	SNOM and IR-FEL experimental set-up	ALICE IR-FEL beamline	6.06	micrometer	UO	UO:0000017	MK177-slide-1	forward	1	0477-C17711-F	Data_Science_Sets_SNOM\Data_Science_SNOM_Sets\Collated_FB_SNOM_Raw\Low_Grade_Dyskaryosis\0477-C17711-F????.AFM	figshare	doi:10.6084/m9.figshare.3971883	https://doi.org/10.6084/m9.figshare.3971883	Pre-processing of SNOM-IR-FEL image datasets	Data_Science_Sets_SNOM\Data_Science_SNOM_Sets\Collated_FB_SNOM_TXT\Low_Grade_Dyskaryosis\0477-C17711-FSNOM.txt	figshare	doi:10.6084/m9.figshare.3971883	https://doi.org/10.6084/m9.figshare.3971883	Low-grade dyskaryosis	Amide I
MK177	SNOM and IR-FEL experimental set-up	ALICE IR-FEL beamline	8.16	micrometer	UO	UO:0000017	MK177-slide-1	backward	1	0478-C17711-B	Data_Science_Sets_SNOM\Data_Science_SNOM_Sets\Collated_FB_SNOM_Raw\Low_Grade_Dyskaryosis\0478-C17711-B????.AFM	figshare	doi:10.6084/m9.figshare.3971883	https://doi.org/10.6084/m9.figshare.3971883	Pre-processing of SNOM-IR-FEL image datasets	Data_Science_Sets_SNOM\Data_Science_SNOM_Sets\Collated_FB_SNOM_TXT\Low_Grade_Dyskaryosis\0478-C17711-BSNOM.txt	figshare	doi:10.6084/m9.figshare.3971883	https://doi.org/10.6084/m9.figshare.3971883	Low-grade dyskaryosis	DNA
MK177	SNOM and IR-FEL experimental set-up	ALICE IR-FEL beamline	8.16	micrometer	UO	UO:0000017	MK177-slide-1	forward	1	0478-C17711-F	Data_Science_Sets_SNOM\Data_Science_SNOM_Sets\Collated_FB_SNOM_Raw\Low_Grade_Dyskaryosis\0478-C17711-F????.AFM	figshare	doi:10.6084/m9.figshare.3971883	https://doi.org/10.6084/m9.figshare.3971883	Pre-processing of SNOM-IR-FEL image datasets	Data_Science_Sets_SNOM\Data_Science_SNOM_Sets\Collated_FB_SNOM_TXT\Low_Grade_Dyskaryosis\0478-C17711-FSNOM.txt	figshare	doi:10.6084/m9.figshare.3971883	https://doi.org/10.6084/m9.figshare.3971883	Low-grade dyskaryosis	DNA
MK177	SNOM and IR-FEL experimental set-up	ALICE IR-FEL beamline	5.71	micrometer	UO	UO:0000017	MK177-slide-1	backward	1	0479-C17711-B	Data_Science_Sets_SNOM\Data_Science_SNOM_Sets\Collated_FB_SNOM_Raw\Low_Grade_Dyskaryosis\0479-C17711-B????.AFM	figshare	doi:10.6084/m9.figshare.3971883	https://doi.org/10.6084/m9.figshare.3971883	Pre-processing of SNOM-IR-FEL image datasets	Data_Science_Sets_SNOM\Data_Science_SNOM_Sets\Collated_FB_SNOM_TXT\Low_Grade_Dyskaryosis\0479-C17711-BSNOM.txt	figshare	doi:10.6084/m9.figshare.3971883	https://doi.org/10.6084/m9.figshare.3971883	Low-grade dyskaryosis	Lipids
MK177	SNOM and IR-FEL experimental set-up	ALICE IR-FEL beamline	5.71	micrometer	UO	UO:0000017	MK177-slide-1	forward	1	0479-C17711-F	Data_Science_Sets_SNOM\Data_Science_SNOM_Sets\Collated_FB_SNOM_Raw\Low_Grade_Dyskaryosis\0479-C17711-F????.AFM	figshare	doi:10.6084/m9.figshare.3971883	https://doi.org/10.6084/m9.figshare.3971883	Pre-processing of SNOM-IR-FEL image datasets	Data_Science_Sets_SNOM\Data_Science_SNOM_Sets\Collated_FB_SNOM_TXT\Low_Grade_Dyskaryosis\0479-C17711-FSNOM.txt	figshare	doi:10.6084/m9.figshare.3971883	https://doi.org/10.6084/m9.figshare.3971883	Low-grade dyskaryosis	Lipids
MK177	SNOM and IR-FEL experimental set-up	ALICE IR-FEL beamline	6.06	micrometer	UO	UO:0000017	MK177-slide-1	backward	1	0480-C17721-B	Data_Science_Sets_SNOM\Data_Science_SNOM_Sets\Collated_FB_SNOM_Raw\Low_Grade_Dyskaryosis\0480-C17721-B????.AFM	figshare	doi:10.6084/m9.figshare.3971883	https://doi.org/10.6084/m9.figshare.3971883	Pre-processing of SNOM-IR-FEL image datasets	Data_Science_Sets_SNOM\Data_Science_SNOM_Sets\Collated_FB_SNOM_TXT\Low_Grade_Dyskaryosis\0480-C17721-BSNOM.txt	figshare	doi:10.6084/m9.figshare.3971883	https://doi.org/10.6084/m9.figshare.3971883	Low-grade dyskaryosis	Amide I
MK177	SNOM and IR-FEL experimental set-up	ALICE IR-FEL beamline	6.06	micrometer	UO	UO:0000017	MK177-slide-1	forward	1	0480-C17721-F	Data_Science_Sets_SNOM\Data_Science_SNOM_Sets\Collated_FB_SNOM_Raw\Low_Grade_Dyskaryosis\0480-C17721-F????.AFM	figshare	doi:10.6084/m9.figshare.3971883	https://doi.org/10.6084/m9.figshare.3971883	Pre-processing of SNOM-IR-FEL image datasets	Data_Science_Sets_SNOM\Data_Science_SNOM_Sets\Collated_FB_SNOM_TXT\Low_Grade_Dyskaryosis\0480-C17721-FSNOM.txt	figshare	doi:10.6084/m9.figshare.3971883	https://doi.org/10.6084/m9.figshare.3971883	Low-grade dyskaryosis	Amide I
MK177	SNOM and IR-FEL experimental set-up	ALICE IR-FEL beamline	6.06	micrometer	UO	UO:0000017	MK177-slide-1	backward	2	0481-C17721-B	Data_Science_Sets_SNOM\Data_Science_SNOM_Sets\Collated_FB_SNOM_Raw\Low_Grade_Dyskaryosis\0481-C17721-B????.AFM	figshare	doi:10.6084/m9.figshare.3971883	https://doi.org/10.6084/m9.figshare.3971883	Pre-processing of SNOM-IR-FEL image datasets	Data_Science_Sets_SNOM\Data_Science_SNOM_Sets\Collated_FB_SNOM_TXT\Low_Grade_Dyskaryosis\0481-C17721-BSNOM.txt	figshare	doi:10.6084/m9.figshare.3971883	https://doi.org/10.6084/m9.figshare.3971883	Low-grade dyskaryosis	Amide I
MK177	SNOM and IR-FEL experimental set-up	ALICE IR-FEL beamline	6.06	micrometer	UO	UO:0000017	MK177-slide-1	forward	2	0481-C17721-F	Data_Science_Sets_SNOM\Data_Science_SNOM_Sets\Collated_FB_SNOM_Raw\Low_Grade_Dyskaryosis\0481-C17721-F????.AFM	figshare	doi:10.6084/m9.figshare.3971883	https://doi.org/10.6084/m9.figshare.3971883	Pre-processing of SNOM-IR-FEL image datasets	Data_Science_Sets_SNOM\Data_Science_SNOM_Sets\Collated_FB_SNOM_TXT\Low_Grade_Dyskaryosis\0481-C17721-FSNOM.txt	figshare	doi:10.6084/m9.figshare.3971883	https://doi.org/10.6084/m9.figshare.3971883	Low-grade dyskaryosis	Amide I
MK177	SNOM and IR-FEL experimental set-up	ALICE IR-FEL beamline	6.46	micrometer	UO	UO:0000017	MK177-slide-1	backward	1	0482-C17721-B	Data_Science_Sets_SNOM\Data_Science_SNOM_Sets\Collated_FB_SNOM_Raw\Low_Grade_Dyskaryosis\0482-C17721-B????.AFM	figshare	doi:10.6084/m9.figshare.3971883	https://doi.org/10.6084/m9.figshare.3971883	Pre-processing of SNOM-IR-FEL image datasets	Data_Science_Sets_SNOM\Data_Science_SNOM_Sets\Collated_FB_SNOM_TXT\Low_Grade_Dyskaryosis\0482-C17721-BSNOM.txt	figshare	doi:10.6084/m9.figshare.3971883	https://doi.org/10.6084/m9.figshare.3971883	Low-grade dyskaryosis	Amide II
MK177	SNOM and IR-FEL experimental set-up	ALICE IR-FEL beamline	6.46	micrometer	UO	UO:0000017	MK177-slide-1	forward	1	0482-C17721-F	Data_Science_Sets_SNOM\Data_Science_SNOM_Sets\Collated_FB_SNOM_Raw\Low_Grade_Dyskaryosis\0482-C17721-F????.AFM	figshare	doi:10.6084/m9.figshare.3971883	https://doi.org/10.6084/m9.figshare.3971883	Pre-processing of SNOM-IR-FEL image datasets	Data_Science_Sets_SNOM\Data_Science_SNOM_Sets\Collated_FB_SNOM_TXT\Low_Grade_Dyskaryosis\0482-C17721-FSNOM.txt	figshare	doi:10.6084/m9.figshare.3971883	https://doi.org/10.6084/m9.figshare.3971883	Low-grade dyskaryosis	Amide II
MK177	SNOM and IR-FEL experimental set-up	ALICE IR-FEL beamline	5.71	micrometer	UO	UO:0000017	MK177-slide-1	backward	1	0483-C17721-B	Data_Science_Sets_SNOM\Data_Science_SNOM_Sets\Collated_FB_SNOM_Raw\Low_Grade_Dyskaryosis\0483-C17721-B????.AFM	figshare	doi:10.6084/m9.figshare.3971883	https://doi.org/10.6084/m9.figshare.3971883	Pre-processing of SNOM-IR-FEL image datasets	Data_Science_Sets_SNOM\Data_Science_SNOM_Sets\Collated_FB_SNOM_TXT\Low_Grade_Dyskaryosis\0483-C17721-BSNOM.txt	figshare	doi:10.6084/m9.figshare.3971883	https://doi.org/10.6084/m9.figshare.3971883	Low-grade dyskaryosis	Lipids
MK177	SNOM and IR-FEL experimental set-up	ALICE IR-FEL beamline	5.71	micrometer	UO	UO:0000017	MK177-slide-1	forward	1	0483-C17721-F	Data_Science_Sets_SNOM\Data_Science_SNOM_Sets\Collated_FB_SNOM_Raw\Low_Grade_Dyskaryosis\0483-C17721-F????.AFM	figshare	doi:10.6084/m9.figshare.3971883	https://doi.org/10.6084/m9.figshare.3971883	Pre-processing of SNOM-IR-FEL image datasets	Data_Science_Sets_SNOM\Data_Science_SNOM_Sets\Collated_FB_SNOM_TXT\Low_Grade_Dyskaryosis\0483-C17721-FSNOM.txt	figshare	doi:10.6084/m9.figshare.3971883	https://doi.org/10.6084/m9.figshare.3971883	Low-grade dyskaryosis	Lipids
MK177	SNOM and IR-FEL experimental set-up	ALICE IR-FEL beamline	8.16	micrometer	UO	UO:0000017	MK177-slide-1	backward	1	0484-C17721-B	Data_Science_Sets_SNOM\Data_Science_SNOM_Sets\Collated_FB_SNOM_Raw\Low_Grade_Dyskaryosis\0484-C17721-B????.AFM	figshare	doi:10.6084/m9.figshare.3971883	https://doi.org/10.6084/m9.figshare.3971883	Pre-processing of SNOM-IR-FEL image datasets	Data_Science_Sets_SNOM\Data_Science_SNOM_Sets\Collated_FB_SNOM_TXT\Low_Grade_Dyskaryosis\0484-C17721-BSNOM.txt	figshare	doi:10.6084/m9.figshare.3971883	https://doi.org/10.6084/m9.figshare.3971883	Low-grade dyskaryosis	DNA
MK177	SNOM and IR-FEL experimental set-up	ALICE IR-FEL beamline	8.16	micrometer	UO	UO:0000017	MK177-slide-1	forward	1	0484-C17721-F	Data_Science_Sets_SNOM\Data_Science_SNOM_Sets\Collated_FB_SNOM_Raw\Low_Grade_Dyskaryosis\0484-C17721-F????.AFM	figshare	doi:10.6084/m9.figshare.3971883	https://doi.org/10.6084/m9.figshare.3971883	Pre-processing of SNOM-IR-FEL image datasets	Data_Science_Sets_SNOM\Data_Science_SNOM_Sets\Collated_FB_SNOM_TXT\Low_Grade_Dyskaryosis\0484-C17721-FSNOM.txt	figshare	doi:10.6084/m9.figshare.3971883	https://doi.org/10.6084/m9.figshare.3971883	Low-grade dyskaryosis	DNA
MK177	SNOM and IR-FEL experimental set-up	ALICE IR-FEL beamline	8.16	micrometer	UO	UO:0000017	MK177-slide-1	backward	2	0485-C17721-B	Data_Science_Sets_SNOM\Data_Science_SNOM_Sets\Collated_FB_SNOM_Raw\Low_Grade_Dyskaryosis\0485-C17721-B????.AFM	figshare	doi:10.6084/m9.figshare.3971883	https://doi.org/10.6084/m9.figshare.3971883	Pre-processing of SNOM-IR-FEL image datasets	Data_Science_Sets_SNOM\Data_Science_SNOM_Sets\Collated_FB_SNOM_TXT\Low_Grade_Dyskaryosis\0485-C17721-BSNOM.txt	figshare	doi:10.6084/m9.figshare.3971883	https://doi.org/10.6084/m9.figshare.3971883	Low-grade dyskaryosis	DNA
MK177	SNOM and IR-FEL experimental set-up	ALICE IR-FEL beamline	8.16	micrometer	UO	UO:0000017	MK177-slide-1	forward	2	0485-C17721-F	Data_Science_Sets_SNOM\Data_Science_SNOM_Sets\Collated_FB_SNOM_Raw\Low_Grade_Dyskaryosis\0485-C17721-F????.AFM	figshare	doi:10.6084/m9.figshare.3971883	https://doi.org/10.6084/m9.figshare.3971883	Pre-processing of SNOM-IR-FEL image datasets	Data_Science_Sets_SNOM\Data_Science_SNOM_Sets\Collated_FB_SNOM_TXT\Low_Grade_Dyskaryosis\0485-C17721-FSNOM.txt	figshare	doi:10.6084/m9.figshare.3971883	https://doi.org/10.6084/m9.figshare.3971883	Low-grade dyskaryosis	DNA
MK177	SNOM and IR-FEL experimental set-up	ALICE IR-FEL beamline	8.16	micrometer	UO	UO:0000017	MK177-slide-1	backward	1	0486-C17722-B	Data_Science_Sets_SNOM\Data_Science_SNOM_Sets\Collated_FB_SNOM_Raw\Low_Grade_Dyskaryosis\0486-C17722-B????.AFM	figshare	doi:10.6084/m9.figshare.3971883	https://doi.org/10.6084/m9.figshare.3971883	Pre-processing of SNOM-IR-FEL image datasets	Data_Science_Sets_SNOM\Data_Science_SNOM_Sets\Collated_FB_SNOM_TXT\Low_Grade_Dyskaryosis\0486-C17722-BSNOM.txt	figshare	doi:10.6084/m9.figshare.3971883	https://doi.org/10.6084/m9.figshare.3971883	Low-grade dyskaryosis	DNA
MK177	SNOM and IR-FEL experimental set-up	ALICE IR-FEL beamline	8.16	micrometer	UO	UO:0000017	MK177-slide-1	forward	1	0486-C17722-F	Data_Science_Sets_SNOM\Data_Science_SNOM_Sets\Collated_FB_SNOM_Raw\Low_Grade_Dyskaryosis\0486-C17722-F????.AFM	figshare	doi:10.6084/m9.figshare.3971883	https://doi.org/10.6084/m9.figshare.3971883	Pre-processing of SNOM-IR-FEL image datasets	Data_Science_Sets_SNOM\Data_Science_SNOM_Sets\Collated_FB_SNOM_TXT\Low_Grade_Dyskaryosis\0486-C17722-FSNOM.txt	figshare	doi:10.6084/m9.figshare.3971883	https://doi.org/10.6084/m9.figshare.3971883	Low-grade dyskaryosis	DNA
MK177	SNOM and IR-FEL experimental set-up	ALICE IR-FEL beamline	6.46	micrometer	UO	UO:0000017	MK177-slide-1	backward	1	0487-C17722-B	Data_Science_Sets_SNOM\Data_Science_SNOM_Sets\Collated_FB_SNOM_Raw\Low_Grade_Dyskaryosis\0487-C17722-B????.AFM	figshare	doi:10.6084/m9.figshare.3971883	https://doi.org/10.6084/m9.figshare.3971883	Pre-processing of SNOM-IR-FEL image datasets	Data_Science_Sets_SNOM\Data_Science_SNOM_Sets\Collated_FB_SNOM_TXT\Low_Grade_Dyskaryosis\0487-C17722-BSNOM.txt	figshare	doi:10.6084/m9.figshare.3971883	https://doi.org/10.6084/m9.figshare.3971883	Low-grade dyskaryosis	Amide II
MK177	SNOM and IR-FEL experimental set-up	ALICE IR-FEL beamline	6.46	micrometer	UO	UO:0000017	MK177-slide-1	forward	1	0487-C17722-F	Data_Science_Sets_SNOM\Data_Science_SNOM_Sets\Collated_FB_SNOM_Raw\Low_Grade_Dyskaryosis\0487-C17722-F????.AFM	figshare	doi:10.6084/m9.figshare.3971883	https://doi.org/10.6084/m9.figshare.3971883	Pre-processing of SNOM-IR-FEL image datasets	Data_Science_Sets_SNOM\Data_Science_SNOM_Sets\Collated_FB_SNOM_TXT\Low_Grade_Dyskaryosis\0487-C17722-FSNOM.txt	figshare	doi:10.6084/m9.figshare.3971883	https://doi.org/10.6084/m9.figshare.3971883	Low-grade dyskaryosis	Amide II
MK177	SNOM and IR-FEL experimental set-up	ALICE IR-FEL beamline	6.06	micrometer	UO	UO:0000017	MK177-slide-1	backward	1	0488-C17722-B	Data_Science_Sets_SNOM\Data_Science_SNOM_Sets\Collated_FB_SNOM_Raw\Low_Grade_Dyskaryosis\0488-C17722-B????.AFM	figshare	doi:10.6084/m9.figshare.3971883	https://doi.org/10.6084/m9.figshare.3971883	Pre-processing of SNOM-IR-FEL image datasets	Data_Science_Sets_SNOM\Data_Science_SNOM_Sets\Collated_FB_SNOM_TXT\Low_Grade_Dyskaryosis\0488-C17722-BSNOM.txt	figshare	doi:10.6084/m9.figshare.3971883	https://doi.org/10.6084/m9.figshare.3971883	Low-grade dyskaryosis	Amide I
MK177	SNOM and IR-FEL experimental set-up	ALICE IR-FEL beamline	6.06	micrometer	UO	UO:0000017	MK177-slide-1	forward	1	0488-C17722-F	Data_Science_Sets_SNOM\Data_Science_SNOM_Sets\Collated_FB_SNOM_Raw\Low_Grade_Dyskaryosis\0488-C17722-F????.AFM	figshare	doi:10.6084/m9.figshare.3971883	https://doi.org/10.6084/m9.figshare.3971883	Pre-processing of SNOM-IR-FEL image datasets	Data_Science_Sets_SNOM\Data_Science_SNOM_Sets\Collated_FB_SNOM_TXT\Low_Grade_Dyskaryosis\0488-C17722-FSNOM.txt	figshare	doi:10.6084/m9.figshare.3971883	https://doi.org/10.6084/m9.figshare.3971883	Low-grade dyskaryosis	Amide I
MK177	SNOM and IR-FEL experimental set-up	ALICE IR-FEL beamline	5.71	micrometer	UO	UO:0000017	MK177-slide-1	backward	1	0489-C17722-B	Data_Science_Sets_SNOM\Data_Science_SNOM_Sets\Collated_FB_SNOM_Raw\Low_Grade_Dyskaryosis\0489-C17722-B????.AFM	figshare	doi:10.6084/m9.figshare.3971883	https://doi.org/10.6084/m9.figshare.3971883	Pre-processing of SNOM-IR-FEL image datasets	Data_Science_Sets_SNOM\Data_Science_SNOM_Sets\Collated_FB_SNOM_TXT\Low_Grade_Dyskaryosis\0489-C17722-BSNOM.txt	figshare	doi:10.6084/m9.figshare.3971883	https://doi.org/10.6084/m9.figshare.3971883	Low-grade dyskaryosis	Lipids
MK177	SNOM and IR-FEL experimental set-up	ALICE IR-FEL beamline	5.71	micrometer	UO	UO:0000017	MK177-slide-1	forward	1	0489-C17722-F	Data_Science_Sets_SNOM\Data_Science_SNOM_Sets\Collated_FB_SNOM_Raw\Low_Grade_Dyskaryosis\0489-C17722-F????.AFM	figshare	doi:10.6084/m9.figshare.3971883	https://doi.org/10.6084/m9.figshare.3971883	Pre-processing of SNOM-IR-FEL image datasets	Data_Science_Sets_SNOM\Data_Science_SNOM_Sets\Collated_FB_SNOM_TXT\Low_Grade_Dyskaryosis\0489-C17722-FSNOM.txt	figshare	doi:10.6084/m9.figshare.3971883	https://doi.org/10.6084/m9.figshare.3971883	Low-grade dyskaryosis	Lipids
MK177	SNOM and IR-FEL experimental set-up	ALICE IR-FEL beamline	5.71	micrometer	UO	UO:0000017	MK177-slide-1	backward	2	0490-C17722-B	Data_Science_Sets_SNOM\Data_Science_SNOM_Sets\Collated_FB_SNOM_Raw\Low_Grade_Dyskaryosis\0490-C17722-B????.AFM	figshare	doi:10.6084/m9.figshare.3971883	https://doi.org/10.6084/m9.figshare.3971883	Pre-processing of SNOM-IR-FEL image datasets	Data_Science_Sets_SNOM\Data_Science_SNOM_Sets\Collated_FB_SNOM_TXT\Low_Grade_Dyskaryosis\0490-C17722-BSNOM.txt	figshare	doi:10.6084/m9.figshare.3971883	https://doi.org/10.6084/m9.figshare.3971883	Low-grade dyskaryosis	Lipids
MK177	SNOM and IR-FEL experimental set-up	ALICE IR-FEL beamline	5.71	micrometer	UO	UO:0000017	MK177-slide-1	forward	2	0490-C17722-F	Data_Science_Sets_SNOM\Data_Science_SNOM_Sets\Collated_FB_SNOM_Raw\Low_Grade_Dyskaryosis\0490-C17722-F????.AFM	figshare	doi:10.6084/m9.figshare.3971883	https://doi.org/10.6084/m9.figshare.3971883	Pre-processing of SNOM-IR-FEL image datasets	Data_Science_Sets_SNOM\Data_Science_SNOM_Sets\Collated_FB_SNOM_TXT\Low_Grade_Dyskaryosis\0490-C17722-FSNOM.txt	figshare	doi:10.6084/m9.figshare.3971883	https://doi.org/10.6084/m9.figshare.3971883	Low-grade dyskaryosis	Lipids
MK126A	SNOM and IR-FEL experimental set-up	ALICE IR-FEL beamline	8.16	micrometer	UO	UO:0000017	MK126A-slide-1	backward	1	0510-c12611-B	Data_Science_Sets_SNOM\Data_Science_SNOM_Sets\Collated_FB_SNOM_Raw\High_Grade_Dyskaryosis\0510-c12611-B????.AFM	figshare	doi:10.6084/m9.figshare.3971883	https://doi.org/10.6084/m9.figshare.3971883	Pre-processing of SNOM-IR-FEL image datasets	Data_Science_Sets_SNOM\Data_Science_SNOM_Sets\Collated_FB_SNOM_TXT\High_Grade_Dyskaryosis\0510-c12611-BSNOM.txt	figshare	doi:10.6084/m9.figshare.3971883	https://doi.org/10.6084/m9.figshare.3971883	High-grade dyskaryosis	DNA
MK126A	SNOM and IR-FEL experimental set-up	ALICE IR-FEL beamline	8.16	micrometer	UO	UO:0000017	MK126A-slide-1	forward	1	0510-c12611-F	Data_Science_Sets_SNOM\Data_Science_SNOM_Sets\Collated_FB_SNOM_Raw\High_Grade_Dyskaryosis\0510-c12611-F????.AFM	figshare	doi:10.6084/m9.figshare.3971883	https://doi.org/10.6084/m9.figshare.3971883	Pre-processing of SNOM-IR-FEL image datasets	Data_Science_Sets_SNOM\Data_Science_SNOM_Sets\Collated_FB_SNOM_TXT\High_Grade_Dyskaryosis\0510-c12611-FSNOM.txt	figshare	doi:10.6084/m9.figshare.3971883	https://doi.org/10.6084/m9.figshare.3971883	High-grade dyskaryosis	DNA
MK126A	SNOM and IR-FEL experimental set-up	ALICE IR-FEL beamline	6.46	micrometer	UO	UO:0000017	MK126A-slide-1	backward	1	0511-c12611-B	Data_Science_Sets_SNOM\Data_Science_SNOM_Sets\Collated_FB_SNOM_Raw\High_Grade_Dyskaryosis\0511-c12611-B????.AFM	figshare	doi:10.6084/m9.figshare.3971883	https://doi.org/10.6084/m9.figshare.3971883	Pre-processing of SNOM-IR-FEL image datasets	Data_Science_Sets_SNOM\Data_Science_SNOM_Sets\Collated_FB_SNOM_TXT\High_Grade_Dyskaryosis\0511-c12611-BSNOM.txt	figshare	doi:10.6084/m9.figshare.3971883	https://doi.org/10.6084/m9.figshare.3971883	High-grade dyskaryosis	Amide II
MK126A	SNOM and IR-FEL experimental set-up	ALICE IR-FEL beamline	6.46	micrometer	UO	UO:0000017	MK126A-slide-1	forward	1	0511-c12611-F	Data_Science_Sets_SNOM\Data_Science_SNOM_Sets\Collated_FB_SNOM_Raw\High_Grade_Dyskaryosis\0511-c12611-F????.AFM	figshare	doi:10.6084/m9.figshare.3971883	https://doi.org/10.6084/m9.figshare.3971883	Pre-processing of SNOM-IR-FEL image datasets	Data_Science_Sets_SNOM\Data_Science_SNOM_Sets\Collated_FB_SNOM_TXT\High_Grade_Dyskaryosis\0511-c12611-FSNOM.txt	figshare	doi:10.6084/m9.figshare.3971883	https://doi.org/10.6084/m9.figshare.3971883	High-grade dyskaryosis	Amide II
MK126A	SNOM and IR-FEL experimental set-up	ALICE IR-FEL beamline	6.06	micrometer	UO	UO:0000017	MK126A-slide-1	backward	1	0512-c12611-B	Data_Science_Sets_SNOM\Data_Science_SNOM_Sets\Collated_FB_SNOM_Raw\High_Grade_Dyskaryosis\0512-c12611-B????.AFM	figshare	doi:10.6084/m9.figshare.3971883	https://doi.org/10.6084/m9.figshare.3971883	Pre-processing of SNOM-IR-FEL image datasets	Data_Science_Sets_SNOM\Data_Science_SNOM_Sets\Collated_FB_SNOM_TXT\High_Grade_Dyskaryosis\0512-c12611-BSNOM.txt	figshare	doi:10.6084/m9.figshare.3971883	https://doi.org/10.6084/m9.figshare.3971883	High-grade dyskaryosis	Amide I
MK126A	SNOM and IR-FEL experimental set-up	ALICE IR-FEL beamline	6.06	micrometer	UO	UO:0000017	MK126A-slide-1	forward	1	0512-c12611-F	Data_Science_Sets_SNOM\Data_Science_SNOM_Sets\Collated_FB_SNOM_Raw\High_Grade_Dyskaryosis\0512-c12611-F????.AFM	figshare	doi:10.6084/m9.figshare.3971883	https://doi.org/10.6084/m9.figshare.3971883	Pre-processing of SNOM-IR-FEL image datasets	Data_Science_Sets_SNOM\Data_Science_SNOM_Sets\Collated_FB_SNOM_TXT\High_Grade_Dyskaryosis\0512-c12611-FSNOM.txt	figshare	doi:10.6084/m9.figshare.3971883	https://doi.org/10.6084/m9.figshare.3971883	High-grade dyskaryosis	Amide I
MK126A	SNOM and IR-FEL experimental set-up	ALICE IR-FEL beamline	5.71	micrometer	UO	UO:0000017	MK126A-slide-1	backward	1	0514-c12611-B	Data_Science_Sets_SNOM\Data_Science_SNOM_Sets\Collated_FB_SNOM_Raw\High_Grade_Dyskaryosis\0514-c12611-B????.AFM	figshare	doi:10.6084/m9.figshare.3971883	https://doi.org/10.6084/m9.figshare.3971883	Pre-processing of SNOM-IR-FEL image datasets	Data_Science_Sets_SNOM\Data_Science_SNOM_Sets\Collated_FB_SNOM_TXT\High_Grade_Dyskaryosis\0514-c12611-BSNOM.txt	figshare	doi:10.6084/m9.figshare.3971883	https://doi.org/10.6084/m9.figshare.3971883	High-grade dyskaryosis	Lipids
MK126A	SNOM and IR-FEL experimental set-up	ALICE IR-FEL beamline	5.71	micrometer	UO	UO:0000017	MK126A-slide-1	forward	1	0514-c12611-F	Data_Science_Sets_SNOM\Data_Science_SNOM_Sets\Collated_FB_SNOM_Raw\High_Grade_Dyskaryosis\0514-c12611-F????.AFM	figshare	doi:10.6084/m9.figshare.3971883	https://doi.org/10.6084/m9.figshare.3971883	Pre-processing of SNOM-IR-FEL image datasets	Data_Science_Sets_SNOM\Data_Science_SNOM_Sets\Collated_FB_SNOM_TXT\High_Grade_Dyskaryosis\0514-c12611-FSNOM.txt	figshare	doi:10.6084/m9.figshare.3971883	https://doi.org/10.6084/m9.figshare.3971883	High-grade dyskaryosis	Lipids
MK126A	SNOM and IR-FEL experimental set-up	ALICE IR-FEL beamline	8.16	micrometer	UO	UO:0000017	MK126A-slide-1	backward	2	0515-c12611-B	Data_Science_Sets_SNOM\Data_Science_SNOM_Sets\Collated_FB_SNOM_Raw\High_Grade_Dyskaryosis\0515-c12611-B????.AFM	figshare	doi:10.6084/m9.figshare.3971883	https://doi.org/10.6084/m9.figshare.3971883	Pre-processing of SNOM-IR-FEL image datasets	Data_Science_Sets_SNOM\Data_Science_SNOM_Sets\Collated_FB_SNOM_TXT\High_Grade_Dyskaryosis\0515-c12611-BSNOM.txt	figshare	doi:10.6084/m9.figshare.3971883	https://doi.org/10.6084/m9.figshare.3971883	High-grade dyskaryosis	DNA
MK126A	SNOM and IR-FEL experimental set-up	ALICE IR-FEL beamline	8.16	micrometer	UO	UO:0000017	MK126A-slide-1	forward	2	0515-c12611-F	Data_Science_Sets_SNOM\Data_Science_SNOM_Sets\Collated_FB_SNOM_Raw\High_Grade_Dyskaryosis\0515-c12611-F????.AFM	figshare	doi:10.6084/m9.figshare.3971883	https://doi.org/10.6084/m9.figshare.3971883	Pre-processing of SNOM-IR-FEL image datasets	Data_Science_Sets_SNOM\Data_Science_SNOM_Sets\Collated_FB_SNOM_TXT\High_Grade_Dyskaryosis\0515-c12611-FSNOM.txt	figshare	doi:10.6084/m9.figshare.3971883	https://doi.org/10.6084/m9.figshare.3971883	High-grade dyskaryosis	DNA
MK126A	SNOM and IR-FEL experimental set-up	ALICE IR-FEL beamline	8.16	micrometer	UO	UO:0000017	MK126A-slide-1	backward	1	0516-c12621-B	Data_Science_Sets_SNOM\Data_Science_SNOM_Sets\Collated_FB_SNOM_Raw\High_Grade_Dyskaryosis\0516-c12621-B????.AFM	figshare	doi:10.6084/m9.figshare.3971883	https://doi.org/10.6084/m9.figshare.3971883	Pre-processing of SNOM-IR-FEL image datasets	Data_Science_Sets_SNOM\Data_Science_SNOM_Sets\Collated_FB_SNOM_TXT\High_Grade_Dyskaryosis\0516-c12621-BSNOM.txt	figshare	doi:10.6084/m9.figshare.3971883	https://doi.org/10.6084/m9.figshare.3971883	High-grade dyskaryosis	DNA
MK126A	SNOM and IR-FEL experimental set-up	ALICE IR-FEL beamline	8.16	micrometer	UO	UO:0000017	MK126A-slide-1	forward	1	0516-c12621-F	Data_Science_Sets_SNOM\Data_Science_SNOM_Sets\Collated_FB_SNOM_Raw\High_Grade_Dyskaryosis\0516-c12621-F????.AFM	figshare	doi:10.6084/m9.figshare.3971883	https://doi.org/10.6084/m9.figshare.3971883	Pre-processing of SNOM-IR-FEL image datasets	Data_Science_Sets_SNOM\Data_Science_SNOM_Sets\Collated_FB_SNOM_TXT\High_Grade_Dyskaryosis\0516-c12621-FSNOM.txt	figshare	doi:10.6084/m9.figshare.3971883	https://doi.org/10.6084/m9.figshare.3971883	High-grade dyskaryosis	DNA
MK126A	SNOM and IR-FEL experimental set-up	ALICE IR-FEL beamline	6.06	micrometer	UO	UO:0000017	MK126A-slide-1	backward	1	0517-c12621-B	Data_Science_Sets_SNOM\Data_Science_SNOM_Sets\Collated_FB_SNOM_Raw\High_Grade_Dyskaryosis\0517-c12621-B????.AFM	figshare	doi:10.6084/m9.figshare.3971883	https://doi.org/10.6084/m9.figshare.3971883	Pre-processing of SNOM-IR-FEL image datasets	Data_Science_Sets_SNOM\Data_Science_SNOM_Sets\Collated_FB_SNOM_TXT\High_Grade_Dyskaryosis\0517-c12621-BSNOM.txt	figshare	doi:10.6084/m9.figshare.3971883	https://doi.org/10.6084/m9.figshare.3971883	High-grade dyskaryosis	Amide I
MK126A	SNOM and IR-FEL experimental set-up	ALICE IR-FEL beamline	6.06	micrometer	UO	UO:0000017	MK126A-slide-1	forward	1	0517-c12621-F	Data_Science_Sets_SNOM\Data_Science_SNOM_Sets\Collated_FB_SNOM_Raw\High_Grade_Dyskaryosis\0517-c12621-F????.AFM	figshare	doi:10.6084/m9.figshare.3971883	https://doi.org/10.6084/m9.figshare.3971883	Pre-processing of SNOM-IR-FEL image datasets	Data_Science_Sets_SNOM\Data_Science_SNOM_Sets\Collated_FB_SNOM_TXT\High_Grade_Dyskaryosis\0517-c12621-FSNOM.txt	figshare	doi:10.6084/m9.figshare.3971883	https://doi.org/10.6084/m9.figshare.3971883	High-grade dyskaryosis	Amide I
MK126A	SNOM and IR-FEL experimental set-up	ALICE IR-FEL beamline	6.46	micrometer	UO	UO:0000017	MK126A-slide-1	backward	1	0518-c12621-B	Data_Science_Sets_SNOM\Data_Science_SNOM_Sets\Collated_FB_SNOM_Raw\High_Grade_Dyskaryosis\0518-c12621-B????.AFM	figshare	doi:10.6084/m9.figshare.3971883	https://doi.org/10.6084/m9.figshare.3971883	Pre-processing of SNOM-IR-FEL image datasets	Data_Science_Sets_SNOM\Data_Science_SNOM_Sets\Collated_FB_SNOM_TXT\High_Grade_Dyskaryosis\0518-c12621-BSNOM.txt	figshare	doi:10.6084/m9.figshare.3971883	https://doi.org/10.6084/m9.figshare.3971883	High-grade dyskaryosis	Amide II
MK126A	SNOM and IR-FEL experimental set-up	ALICE IR-FEL beamline	6.46	micrometer	UO	UO:0000017	MK126A-slide-1	forward	1	0518-c12621-F	Data_Science_Sets_SNOM\Data_Science_SNOM_Sets\Collated_FB_SNOM_Raw\High_Grade_Dyskaryosis\0518-c12621-F????.AFM	figshare	doi:10.6084/m9.figshare.3971883	https://doi.org/10.6084/m9.figshare.3971883	Pre-processing of SNOM-IR-FEL image datasets	Data_Science_Sets_SNOM\Data_Science_SNOM_Sets\Collated_FB_SNOM_TXT\High_Grade_Dyskaryosis\0518-c12621-FSNOM.txt	figshare	doi:10.6084/m9.figshare.3971883	https://doi.org/10.6084/m9.figshare.3971883	High-grade dyskaryosis	Amide II
MK126A	SNOM and IR-FEL experimental set-up	ALICE IR-FEL beamline	5.71	micrometer	UO	UO:0000017	MK126A-slide-1	backward	1	0519-c12621-B	Data_Science_Sets_SNOM\Data_Science_SNOM_Sets\Collated_FB_SNOM_Raw\High_Grade_Dyskaryosis\0519-c12621-B????.AFM	figshare	doi:10.6084/m9.figshare.3971883	https://doi.org/10.6084/m9.figshare.3971883	Pre-processing of SNOM-IR-FEL image datasets	Data_Science_Sets_SNOM\Data_Science_SNOM_Sets\Collated_FB_SNOM_TXT\High_Grade_Dyskaryosis\0519-c12621-BSNOM.txt	figshare	doi:10.6084/m9.figshare.3971883	https://doi.org/10.6084/m9.figshare.3971883	High-grade dyskaryosis	Lipids
MK126A	SNOM and IR-FEL experimental set-up	ALICE IR-FEL beamline	5.71	micrometer	UO	UO:0000017	MK126A-slide-1	forward	1	0519-c12621-F	Data_Science_Sets_SNOM\Data_Science_SNOM_Sets\Collated_FB_SNOM_Raw\High_Grade_Dyskaryosis\0519-c12621-F????.AFM	figshare	doi:10.6084/m9.figshare.3971883	https://doi.org/10.6084/m9.figshare.3971883	Pre-processing of SNOM-IR-FEL image datasets	Data_Science_Sets_SNOM\Data_Science_SNOM_Sets\Collated_FB_SNOM_TXT\High_Grade_Dyskaryosis\0519-c12621-FSNOM.txt	figshare	doi:10.6084/m9.figshare.3971883	https://doi.org/10.6084/m9.figshare.3971883	High-grade dyskaryosis	Lipids
MK126A	SNOM and IR-FEL experimental set-up	ALICE IR-FEL beamline	8.16	micrometer	UO	UO:0000017	MK126A-slide-1	backward	2	0520-c12621-B	Data_Science_Sets_SNOM\Data_Science_SNOM_Sets\Collated_FB_SNOM_Raw\High_Grade_Dyskaryosis\0520-c12621-B????.AFM	figshare	doi:10.6084/m9.figshare.3971883	https://doi.org/10.6084/m9.figshare.3971883	Pre-processing of SNOM-IR-FEL image datasets	Data_Science_Sets_SNOM\Data_Science_SNOM_Sets\Collated_FB_SNOM_TXT\High_Grade_Dyskaryosis\0520-c12621-BSNOM.txt	figshare	doi:10.6084/m9.figshare.3971883	https://doi.org/10.6084/m9.figshare.3971883	High-grade dyskaryosis	DNA
MK126A	SNOM and IR-FEL experimental set-up	ALICE IR-FEL beamline	8.16	micrometer	UO	UO:0000017	MK126A-slide-1	forward	2	0520-c12621-F	Data_Science_Sets_SNOM\Data_Science_SNOM_Sets\Collated_FB_SNOM_Raw\High_Grade_Dyskaryosis\0520-c12621-F????.AFM	figshare	doi:10.6084/m9.figshare.3971883	https://doi.org/10.6084/m9.figshare.3971883	Pre-processing of SNOM-IR-FEL image datasets	Data_Science_Sets_SNOM\Data_Science_SNOM_Sets\Collated_FB_SNOM_TXT\High_Grade_Dyskaryosis\0520-c12621-FSNOM.txt	figshare	doi:10.6084/m9.figshare.3971883	https://doi.org/10.6084/m9.figshare.3971883	High-grade dyskaryosis	DNA
MK126A	SNOM and IR-FEL experimental set-up	ALICE IR-FEL beamline	8.16	micrometer	UO	UO:0000017	MK126A-slide-1	backward	3	0521-c12621-B	Data_Science_Sets_SNOM\Data_Science_SNOM_Sets\Collated_FB_SNOM_Raw\High_Grade_Dyskaryosis\0521-c12621-B????.AFM	figshare	doi:10.6084/m9.figshare.3971883	https://doi.org/10.6084/m9.figshare.3971883	Pre-processing of SNOM-IR-FEL image datasets	Data_Science_Sets_SNOM\Data_Science_SNOM_Sets\Collated_FB_SNOM_TXT\High_Grade_Dyskaryosis\0521-c12621-BSNOM.txt	figshare	doi:10.6084/m9.figshare.3971883	https://doi.org/10.6084/m9.figshare.3971883	High-grade dyskaryosis	DNA
MK126A	SNOM and IR-FEL experimental set-up	ALICE IR-FEL beamline	8.16	micrometer	UO	UO:0000017	MK126A-slide-1	forward	3	0521-c12621-F	Data_Science_Sets_SNOM\Data_Science_SNOM_Sets\Collated_FB_SNOM_Raw\High_Grade_Dyskaryosis\0521-c12621-F????.AFM	figshare	doi:10.6084/m9.figshare.3971883	https://doi.org/10.6084/m9.figshare.3971883	Pre-processing of SNOM-IR-FEL image datasets	Data_Science_Sets_SNOM\Data_Science_SNOM_Sets\Collated_FB_SNOM_TXT\High_Grade_Dyskaryosis\0521-c12621-FSNOM.txt	figshare	doi:10.6084/m9.figshare.3971883	https://doi.org/10.6084/m9.figshare.3971883	High-grade dyskaryosis	DNA
MK126A	SNOM and IR-FEL experimental set-up	ALICE IR-FEL beamline	6.46	micrometer	UO	UO:0000017	MK126A-slide-1	backward	2	0522-c12621-B	Data_Science_Sets_SNOM\Data_Science_SNOM_Sets\Collated_FB_SNOM_Raw\High_Grade_Dyskaryosis\0522-c12621-B????.AFM	figshare	doi:10.6084/m9.figshare.3971883	https://doi.org/10.6084/m9.figshare.3971883	Pre-processing of SNOM-IR-FEL image datasets	Data_Science_Sets_SNOM\Data_Science_SNOM_Sets\Collated_FB_SNOM_TXT\High_Grade_Dyskaryosis\0522-c12621-BSNOM.txt	figshare	doi:10.6084/m9.figshare.3971883	https://doi.org/10.6084/m9.figshare.3971883	High-grade dyskaryosis	DNA
MK126A	SNOM and IR-FEL experimental set-up	ALICE IR-FEL beamline	6.46	micrometer	UO	UO:0000017	MK126A-slide-1	forward	2	0522-c12621-F	Data_Science_Sets_SNOM\Data_Science_SNOM_Sets\Collated_FB_SNOM_Raw\High_Grade_Dyskaryosis\0522-c12621-F????.AFM	figshare	doi:10.6084/m9.figshare.3971883	https://doi.org/10.6084/m9.figshare.3971883	Pre-processing of SNOM-IR-FEL image datasets	Data_Science_Sets_SNOM\Data_Science_SNOM_Sets\Collated_FB_SNOM_TXT\High_Grade_Dyskaryosis\0522-c12621-FSNOM.txt	figshare	doi:10.6084/m9.figshare.3971883	https://doi.org/10.6084/m9.figshare.3971883	High-grade dyskaryosis	DNA
MK162	SNOM and IR-FEL experimental set-up	ALICE IR-FEL beamline	8.16	micrometer	UO	UO:0000017	MK162-slide-1	backward	1	0359-c16211-B	Data_Science_Sets_SNOM\Data_Science_SNOM_Sets\Collated_FB_SNOM_Raw\Mixed_Lesion_CIN2_HGCGIN\0359-c16211-B????.AFM	figshare	doi:10.6084/m9.figshare.3971883	https://doi.org/10.6084/m9.figshare.3971883	Pre-processing of SNOM-IR-FEL image datasets	Data_Science_Sets_SNOM\Data_Science_SNOM_Sets\Collated_FB_SNOM_TXT\Mixed_Lesion_CIN2_HGCGIN\0359-c16211-BSNOM.txt	figshare	doi:10.6084/m9.figshare.3971883	https://doi.org/10.6084/m9.figshare.3971883	CIN2, HGCGIN	DNA
MK162	SNOM and IR-FEL experimental set-up	ALICE IR-FEL beamline	8.16	micrometer	UO	UO:0000017	MK162-slide-1	forward	1	0359-c16211-F	Data_Science_Sets_SNOM\Data_Science_SNOM_Sets\Collated_FB_SNOM_Raw\Mixed_Lesion_CIN2_HGCGIN\0359-c16211-F????.AFM	figshare	doi:10.6084/m9.figshare.3971883	https://doi.org/10.6084/m9.figshare.3971883	Pre-processing of SNOM-IR-FEL image datasets	Data_Science_Sets_SNOM\Data_Science_SNOM_Sets\Collated_FB_SNOM_TXT\Mixed_Lesion_CIN2_HGCGIN\0359-c16211-FSNOM.txt	figshare	doi:10.6084/m9.figshare.3971883	https://doi.org/10.6084/m9.figshare.3971883	CIN2, HGCGIN	DNA
MK162	SNOM and IR-FEL experimental set-up	ALICE IR-FEL beamline	8.16	micrometer	UO	UO:0000017	MK162-slide-1	backward	2	0360-c16211-B	Data_Science_Sets_SNOM\Data_Science_SNOM_Sets\Collated_FB_SNOM_Raw\Mixed_Lesion_CIN2_HGCGIN\0360-c16211-B????.AFM	figshare	doi:10.6084/m9.figshare.3971883	https://doi.org/10.6084/m9.figshare.3971883	Pre-processing of SNOM-IR-FEL image datasets	Data_Science_Sets_SNOM\Data_Science_SNOM_Sets\Collated_FB_SNOM_TXT\Mixed_Lesion_CIN2_HGCGIN\0360-c16211-BSNOM.txt	figshare	doi:10.6084/m9.figshare.3971883	https://doi.org/10.6084/m9.figshare.3971883	CIN2, HGCGIN	DNA
MK162	SNOM and IR-FEL experimental set-up	ALICE IR-FEL beamline	8.16	micrometer	UO	UO:0000017	MK162-slide-1	forward	2	0360-c16211-F	Data_Science_Sets_SNOM\Data_Science_SNOM_Sets\Collated_FB_SNOM_Raw\Mixed_Lesion_CIN2_HGCGIN\0360-c16211-F????.AFM	figshare	doi:10.6084/m9.figshare.3971883	https://doi.org/10.6084/m9.figshare.3971883	Pre-processing of SNOM-IR-FEL image datasets	Data_Science_Sets_SNOM\Data_Science_SNOM_Sets\Collated_FB_SNOM_TXT\Mixed_Lesion_CIN2_HGCGIN\0360-c16211-FSNOM.txt	figshare	doi:10.6084/m9.figshare.3971883	https://doi.org/10.6084/m9.figshare.3971883	CIN2, HGCGIN	DNA
MK162	SNOM and IR-FEL experimental set-up	ALICE IR-FEL beamline	8.16	micrometer	UO	UO:0000017	MK162-slide-1	backward	3	0361-c16211-B	Data_Science_Sets_SNOM\Data_Science_SNOM_Sets\Collated_FB_SNOM_Raw\Mixed_Lesion_CIN2_HGCGIN\0361-c16211-B????.AFM	figshare	doi:10.6084/m9.figshare.3971883	https://doi.org/10.6084/m9.figshare.3971883	Pre-processing of SNOM-IR-FEL image datasets	Data_Science_Sets_SNOM\Data_Science_SNOM_Sets\Collated_FB_SNOM_TXT\Mixed_Lesion_CIN2_HGCGIN\0361-c16211-BSNOM.txt	figshare	doi:10.6084/m9.figshare.3971883	https://doi.org/10.6084/m9.figshare.3971883	CIN2, HGCGIN	DNA
MK162	SNOM and IR-FEL experimental set-up	ALICE IR-FEL beamline	8.16	micrometer	UO	UO:0000017	MK162-slide-1	forward	3	0361-c16211-F	Data_Science_Sets_SNOM\Data_Science_SNOM_Sets\Collated_FB_SNOM_Raw\Mixed_Lesion_CIN2_HGCGIN\0361-c16211-F????.AFM	figshare	doi:10.6084/m9.figshare.3971883	https://doi.org/10.6084/m9.figshare.3971883	Pre-processing of SNOM-IR-FEL image datasets	Data_Science_Sets_SNOM\Data_Science_SNOM_Sets\Collated_FB_SNOM_TXT\Mixed_Lesion_CIN2_HGCGIN\0361-c16211-FSNOM.txt	figshare	doi:10.6084/m9.figshare.3971883	https://doi.org/10.6084/m9.figshare.3971883	CIN2, HGCGIN	DNA
MK162	SNOM and IR-FEL experimental set-up	ALICE IR-FEL beamline	6.46	micrometer	UO	UO:0000017	MK162-slide-1	backward	1	0362-c16211-B	Data_Science_Sets_SNOM\Data_Science_SNOM_Sets\Collated_FB_SNOM_Raw\Mixed_Lesion_CIN2_HGCGIN\0362-c16211-B????.AFM	figshare	doi:10.6084/m9.figshare.3971883	https://doi.org/10.6084/m9.figshare.3971883	Pre-processing of SNOM-IR-FEL image datasets	Data_Science_Sets_SNOM\Data_Science_SNOM_Sets\Collated_FB_SNOM_TXT\Mixed_Lesion_CIN2_HGCGIN\0362-c16211-BSNOM.txt	figshare	doi:10.6084/m9.figshare.3971883	https://doi.org/10.6084/m9.figshare.3971883	CIN2, HGCGIN	Amide II
MK162	SNOM and IR-FEL experimental set-up	ALICE IR-FEL beamline	6.46	micrometer	UO	UO:0000017	MK162-slide-1	forward	1	0362-c16211-F	Data_Science_Sets_SNOM\Data_Science_SNOM_Sets\Collated_FB_SNOM_Raw\Mixed_Lesion_CIN2_HGCGIN\0362-c16211-F????.AFM	figshare	doi:10.6084/m9.figshare.3971883	https://doi.org/10.6084/m9.figshare.3971883	Pre-processing of SNOM-IR-FEL image datasets	Data_Science_Sets_SNOM\Data_Science_SNOM_Sets\Collated_FB_SNOM_TXT\Mixed_Lesion_CIN2_HGCGIN\0362-c16211-FSNOM.txt	figshare	doi:10.6084/m9.figshare.3971883	https://doi.org/10.6084/m9.figshare.3971883	CIN2, HGCGIN	Amide II
MK162	SNOM and IR-FEL experimental set-up	ALICE IR-FEL beamline	6.06	micrometer	UO	UO:0000017	MK162-slide-1	backward	1	0363-c16211-B	Data_Science_Sets_SNOM\Data_Science_SNOM_Sets\Collated_FB_SNOM_Raw\Mixed_Lesion_CIN2_HGCGIN\0363-c16211-B????.AFM	figshare	doi:10.6084/m9.figshare.3971883	https://doi.org/10.6084/m9.figshare.3971883	Pre-processing of SNOM-IR-FEL image datasets	Data_Science_Sets_SNOM\Data_Science_SNOM_Sets\Collated_FB_SNOM_TXT\Mixed_Lesion_CIN2_HGCGIN\0363-c16211-BSNOM.txt	figshare	doi:10.6084/m9.figshare.3971883	https://doi.org/10.6084/m9.figshare.3971883	CIN2, HGCGIN	Amide I
MK162	SNOM and IR-FEL experimental set-up	ALICE IR-FEL beamline	6.06	micrometer	UO	UO:0000017	MK162-slide-1	forward	1	0363-c16211-F	Data_Science_Sets_SNOM\Data_Science_SNOM_Sets\Collated_FB_SNOM_Raw\Mixed_Lesion_CIN2_HGCGIN\0363-c16211-F????.AFM	figshare	doi:10.6084/m9.figshare.3971883	https://doi.org/10.6084/m9.figshare.3971883	Pre-processing of SNOM-IR-FEL image datasets	Data_Science_Sets_SNOM\Data_Science_SNOM_Sets\Collated_FB_SNOM_TXT\Mixed_Lesion_CIN2_HGCGIN\0363-c16211-FSNOM.txt	figshare	doi:10.6084/m9.figshare.3971883	https://doi.org/10.6084/m9.figshare.3971883	CIN2, HGCGIN	Amide I
MK162	SNOM and IR-FEL experimental set-up	ALICE IR-FEL beamline	5.72	micrometer	UO	UO:0000017	MK162-slide-1	backward	1	0364-c16211-B	Data_Science_Sets_SNOM\Data_Science_SNOM_Sets\Collated_FB_SNOM_Raw\Mixed_Lesion_CIN2_HGCGIN\0364-c16211-B????.AFM	figshare	doi:10.6084/m9.figshare.3971883	https://doi.org/10.6084/m9.figshare.3971883	Pre-processing of SNOM-IR-FEL image datasets	Data_Science_Sets_SNOM\Data_Science_SNOM_Sets\Collated_FB_SNOM_TXT\Mixed_Lesion_CIN2_HGCGIN\0364-c16211-BSNOM.txt	figshare	doi:10.6084/m9.figshare.3971883	https://doi.org/10.6084/m9.figshare.3971883	CIN2, HGCGIN	Lipids
MK162	SNOM and IR-FEL experimental set-up	ALICE IR-FEL beamline	5.72	micrometer	UO	UO:0000017	MK162-slide-1	forward	1	0364-c16211-F	Data_Science_Sets_SNOM\Data_Science_SNOM_Sets\Collated_FB_SNOM_Raw\Mixed_Lesion_CIN2_HGCGIN\0364-c16211-F????.AFM	figshare	doi:10.6084/m9.figshare.3971883	https://doi.org/10.6084/m9.figshare.3971883	Pre-processing of SNOM-IR-FEL image datasets	Data_Science_Sets_SNOM\Data_Science_SNOM_Sets\Collated_FB_SNOM_TXT\Mixed_Lesion_CIN2_HGCGIN\0364-c16211-FSNOM.txt	figshare	doi:10.6084/m9.figshare.3971883	https://doi.org/10.6084/m9.figshare.3971883	CIN2, HGCGIN	Lipids
MK162	SNOM and IR-FEL experimental set-up	ALICE IR-FEL beamline	5.71	micrometer	UO	UO:0000017	MK162-slide-1	backward	2	0365-c16211-B	Data_Science_Sets_SNOM\Data_Science_SNOM_Sets\Collated_FB_SNOM_Raw\Mixed_Lesion_CIN2_HGCGIN\0365-c16211-B????.AFM	figshare	doi:10.6084/m9.figshare.3971883	https://doi.org/10.6084/m9.figshare.3971883	Pre-processing of SNOM-IR-FEL image datasets	Data_Science_Sets_SNOM\Data_Science_SNOM_Sets\Collated_FB_SNOM_TXT\Mixed_Lesion_CIN2_HGCGIN\0365-c16211-BSNOM.txt	figshare	doi:10.6084/m9.figshare.3971883	https://doi.org/10.6084/m9.figshare.3971883	CIN2, HGCGIN	Lipids
MK162	SNOM and IR-FEL experimental set-up	ALICE IR-FEL beamline	5.71	micrometer	UO	UO:0000017	MK162-slide-1	forward	2	0365-c16211-F	Data_Science_Sets_SNOM\Data_Science_SNOM_Sets\Collated_FB_SNOM_Raw\Mixed_Lesion_CIN2_HGCGIN\0365-c16211-F????.AFM	figshare	doi:10.6084/m9.figshare.3971883	https://doi.org/10.6084/m9.figshare.3971883	Pre-processing of SNOM-IR-FEL image datasets	Data_Science_Sets_SNOM\Data_Science_SNOM_Sets\Collated_FB_SNOM_TXT\Mixed_Lesion_CIN2_HGCGIN\0365-c16211-FSNOM.txt	figshare	doi:10.6084/m9.figshare.3971883	https://doi.org/10.6084/m9.figshare.3971883	CIN2, HGCGIN	Lipids
MK162	SNOM and IR-FEL experimental set-up	ALICE IR-FEL beamline	6.06	micrometer	UO	UO:0000017	MK162-slide-1	backward	2	0366-c16211-B	Data_Science_Sets_SNOM\Data_Science_SNOM_Sets\Collated_FB_SNOM_Raw\Mixed_Lesion_CIN2_HGCGIN\0366-c16211-B????.AFM	figshare	doi:10.6084/m9.figshare.3971883	https://doi.org/10.6084/m9.figshare.3971883	Pre-processing of SNOM-IR-FEL image datasets	Data_Science_Sets_SNOM\Data_Science_SNOM_Sets\Collated_FB_SNOM_TXT\Mixed_Lesion_CIN2_HGCGIN\0366-c16211-BSNOM.txt	figshare	doi:10.6084/m9.figshare.3971883	https://doi.org/10.6084/m9.figshare.3971883	CIN2, HGCGIN	Amide I
MK162	SNOM and IR-FEL experimental set-up	ALICE IR-FEL beamline	6.06	micrometer	UO	UO:0000017	MK162-slide-1	forward	2	0366-c16211-F	Data_Science_Sets_SNOM\Data_Science_SNOM_Sets\Collated_FB_SNOM_Raw\Mixed_Lesion_CIN2_HGCGIN\0366-c16211-F????.AFM	figshare	doi:10.6084/m9.figshare.3971883	https://doi.org/10.6084/m9.figshare.3971883	Pre-processing of SNOM-IR-FEL image datasets	Data_Science_Sets_SNOM\Data_Science_SNOM_Sets\Collated_FB_SNOM_TXT\Mixed_Lesion_CIN2_HGCGIN\0366-c16211-FSNOM.txt	figshare	doi:10.6084/m9.figshare.3971883	https://doi.org/10.6084/m9.figshare.3971883	CIN2, HGCGIN	Amide I
MK162	SNOM and IR-FEL experimental set-up	ALICE IR-FEL beamline	6.06	micrometer	UO	UO:0000017	MK162-slide-1	backward	1	0373-c16212-B	Data_Science_Sets_SNOM\Data_Science_SNOM_Sets\Collated_FB_SNOM_Raw\Mixed_Lesion_CIN2_HGCGIN\0373-c16212-B????.AFM	figshare	doi:10.6084/m9.figshare.3971883	https://doi.org/10.6084/m9.figshare.3971883	Pre-processing of SNOM-IR-FEL image datasets	Data_Science_Sets_SNOM\Data_Science_SNOM_Sets\Collated_FB_SNOM_TXT\Mixed_Lesion_CIN2_HGCGIN\0373-c16212-BSNOM.txt	figshare	doi:10.6084/m9.figshare.3971883	https://doi.org/10.6084/m9.figshare.3971883	CIN2, HGCGIN	Amide I
MK162	SNOM and IR-FEL experimental set-up	ALICE IR-FEL beamline	6.06	micrometer	UO	UO:0000017	MK162-slide-1	forward	1	0373-c16212-F	Data_Science_Sets_SNOM\Data_Science_SNOM_Sets\Collated_FB_SNOM_Raw\Mixed_Lesion_CIN2_HGCGIN\0373-c16212-F????.AFM	figshare	doi:10.6084/m9.figshare.3971883	https://doi.org/10.6084/m9.figshare.3971883	Pre-processing of SNOM-IR-FEL image datasets	Data_Science_Sets_SNOM\Data_Science_SNOM_Sets\Collated_FB_SNOM_TXT\Mixed_Lesion_CIN2_HGCGIN\0373-c16212-FSNOM.txt	figshare	doi:10.6084/m9.figshare.3971883	https://doi.org/10.6084/m9.figshare.3971883	CIN2, HGCGIN	Amide I
MK162	SNOM and IR-FEL experimental set-up	ALICE IR-FEL beamline	8.16	micrometer	UO	UO:0000017	MK162-slide-1	backward	1	0374-c16212-B	Data_Science_Sets_SNOM\Data_Science_SNOM_Sets\Collated_FB_SNOM_Raw\Mixed_Lesion_CIN2_HGCGIN\0374-c16212-B????.AFM	figshare	doi:10.6084/m9.figshare.3971883	https://doi.org/10.6084/m9.figshare.3971883	Pre-processing of SNOM-IR-FEL image datasets	Data_Science_Sets_SNOM\Data_Science_SNOM_Sets\Collated_FB_SNOM_TXT\Mixed_Lesion_CIN2_HGCGIN\0374-c16212-BSNOM.txt	figshare	doi:10.6084/m9.figshare.3971883	https://doi.org/10.6084/m9.figshare.3971883	CIN2, HGCGIN	DNA
MK162	SNOM and IR-FEL experimental set-up	ALICE IR-FEL beamline	8.16	micrometer	UO	UO:0000017	MK162-slide-1	forward	1	0374-c16212-F	Data_Science_Sets_SNOM\Data_Science_SNOM_Sets\Collated_FB_SNOM_Raw\Mixed_Lesion_CIN2_HGCGIN\0374-c16212-F????.AFM	figshare	doi:10.6084/m9.figshare.3971883	https://doi.org/10.6084/m9.figshare.3971883	Pre-processing of SNOM-IR-FEL image datasets	Data_Science_Sets_SNOM\Data_Science_SNOM_Sets\Collated_FB_SNOM_TXT\Mixed_Lesion_CIN2_HGCGIN\0374-c16212-FSNOM.txt	figshare	doi:10.6084/m9.figshare.3971883	https://doi.org/10.6084/m9.figshare.3971883	CIN2, HGCGIN	DNA
MK238	SNOM and IR-FEL experimental set-up	ALICE IR-FEL beamline	8.17	micrometer	UO	UO:0000017	MK238-slide-1	backward	1	0210-c23811-B	Data_Science_Sets_SNOM\Data_Science_SNOM_Sets\Collated_FB_SNOM_Raw\Adenocarcinoma_Stage1B1\0210-c23811-B????.AFM	figshare	doi:10.6084/m9.figshare.3971883	https://doi.org/10.6084/m9.figshare.3971883	Pre-processing of SNOM-IR-FEL image datasets	Data_Science_Sets_SNOM\Data_Science_SNOM_Sets\Collated_FB_SNOM_TXT\Adenocarcinoma_Stage1B1\0210-c23811-BSNOM.txt	figshare	doi:10.6084/m9.figshare.3971883	https://doi.org/10.6084/m9.figshare.3971883	Adenocarcinoma Stage 1B1	DNA
MK238	SNOM and IR-FEL experimental set-up	ALICE IR-FEL beamline	8.17	micrometer	UO	UO:0000017	MK238-slide-1	forward	1	0210-c23811-F	Data_Science_Sets_SNOM\Data_Science_SNOM_Sets\Collated_FB_SNOM_Raw\Adenocarcinoma_Stage1B1\0210-c23811-F????.AFM	figshare	doi:10.6084/m9.figshare.3971883	https://doi.org/10.6084/m9.figshare.3971883	Pre-processing of SNOM-IR-FEL image datasets	Data_Science_Sets_SNOM\Data_Science_SNOM_Sets\Collated_FB_SNOM_TXT\Adenocarcinoma_Stage1B1\0210-c23811-FSNOM.txt	figshare	doi:10.6084/m9.figshare.3971883	https://doi.org/10.6084/m9.figshare.3971883	Adenocarcinoma Stage 1B1	DNA
MK238	SNOM and IR-FEL experimental set-up	ALICE IR-FEL beamline	6.46	micrometer	UO	UO:0000017	MK238-slide-1	backward	1	0211-c23811-B	Data_Science_Sets_SNOM\Data_Science_SNOM_Sets\Collated_FB_SNOM_Raw\Adenocarcinoma_Stage1B1\0211-c23811-B????.AFM	figshare	doi:10.6084/m9.figshare.3971883	https://doi.org/10.6084/m9.figshare.3971883	Pre-processing of SNOM-IR-FEL image datasets	Data_Science_Sets_SNOM\Data_Science_SNOM_Sets\Collated_FB_SNOM_TXT\Adenocarcinoma_Stage1B1\0211-c23811-BSNOM.txt	figshare	doi:10.6084/m9.figshare.3971883	https://doi.org/10.6084/m9.figshare.3971883	Adenocarcinoma Stage 1B1	Amide II
MK238	SNOM and IR-FEL experimental set-up	ALICE IR-FEL beamline	6.46	micrometer	UO	UO:0000017	MK238-slide-1	forward	1	0211-c23811-F	Data_Science_Sets_SNOM\Data_Science_SNOM_Sets\Collated_FB_SNOM_Raw\Adenocarcinoma_Stage1B1\0211-c23811-F????.AFM	figshare	doi:10.6084/m9.figshare.3971883	https://doi.org/10.6084/m9.figshare.3971883	Pre-processing of SNOM-IR-FEL image datasets	Data_Science_Sets_SNOM\Data_Science_SNOM_Sets\Collated_FB_SNOM_TXT\Adenocarcinoma_Stage1B1\0211-c23811-FSNOM.txt	figshare	doi:10.6084/m9.figshare.3971883	https://doi.org/10.6084/m9.figshare.3971883	Adenocarcinoma Stage 1B1	Amide II
MK238	SNOM and IR-FEL experimental set-up	ALICE IR-FEL beamline	6.06	micrometer	UO	UO:0000017	MK238-slide-1	backward	1	0212-c23811-B	Data_Science_Sets_SNOM\Data_Science_SNOM_Sets\Collated_FB_SNOM_Raw\Adenocarcinoma_Stage1B1\0212-c23811-B????.AFM	figshare	doi:10.6084/m9.figshare.3971883	https://doi.org/10.6084/m9.figshare.3971883	Pre-processing of SNOM-IR-FEL image datasets	Data_Science_Sets_SNOM\Data_Science_SNOM_Sets\Collated_FB_SNOM_TXT\Adenocarcinoma_Stage1B1\0212-c23811-BSNOM.txt	figshare	doi:10.6084/m9.figshare.3971883	https://doi.org/10.6084/m9.figshare.3971883	Adenocarcinoma Stage 1B1	Amide I
MK238	SNOM and IR-FEL experimental set-up	ALICE IR-FEL beamline	6.06	micrometer	UO	UO:0000017	MK238-slide-1	forward	1	0212-c23811-F	Data_Science_Sets_SNOM\Data_Science_SNOM_Sets\Collated_FB_SNOM_Raw\Adenocarcinoma_Stage1B1\0212-c23811-F????.AFM	figshare	doi:10.6084/m9.figshare.3971883	https://doi.org/10.6084/m9.figshare.3971883	Pre-processing of SNOM-IR-FEL image datasets	Data_Science_Sets_SNOM\Data_Science_SNOM_Sets\Collated_FB_SNOM_TXT\Adenocarcinoma_Stage1B1\0212-c23811-FSNOM.txt	figshare	doi:10.6084/m9.figshare.3971883	https://doi.org/10.6084/m9.figshare.3971883	Adenocarcinoma Stage 1B1	Amide I
MK238	SNOM and IR-FEL experimental set-up	ALICE IR-FEL beamline	6.06	micrometer	UO	UO:0000017	MK238-slide-1	backward	2	0213-c23811-B	Data_Science_Sets_SNOM\Data_Science_SNOM_Sets\Collated_FB_SNOM_Raw\Adenocarcinoma_Stage1B1\0213-c23811-B????.AFM	figshare	doi:10.6084/m9.figshare.3971883	https://doi.org/10.6084/m9.figshare.3971883	Pre-processing of SNOM-IR-FEL image datasets	Data_Science_Sets_SNOM\Data_Science_SNOM_Sets\Collated_FB_SNOM_TXT\Adenocarcinoma_Stage1B1\0213-c23811-BSNOM.txt	figshare	doi:10.6084/m9.figshare.3971883	https://doi.org/10.6084/m9.figshare.3971883	Adenocarcinoma Stage 1B1	Amide I
MK238	SNOM and IR-FEL experimental set-up	ALICE IR-FEL beamline	6.06	micrometer	UO	UO:0000017	MK238-slide-1	forward	2	0213-c23811-F	Data_Science_Sets_SNOM\Data_Science_SNOM_Sets\Collated_FB_SNOM_Raw\Adenocarcinoma_Stage1B1\0213-c23811-F????.AFM	figshare	doi:10.6084/m9.figshare.3971883	https://doi.org/10.6084/m9.figshare.3971883	Pre-processing of SNOM-IR-FEL image datasets	Data_Science_Sets_SNOM\Data_Science_SNOM_Sets\Collated_FB_SNOM_TXT\Adenocarcinoma_Stage1B1\0213-c23811-FSNOM.txt	figshare	doi:10.6084/m9.figshare.3971883	https://doi.org/10.6084/m9.figshare.3971883	Adenocarcinoma Stage 1B1	Amide I
MK238	SNOM and IR-FEL experimental set-up	ALICE IR-FEL beamline	8.17	micrometer	UO	UO:0000017	MK238-slide-1	backward	1	0215-c23812-B	Data_Science_Sets_SNOM\Data_Science_SNOM_Sets\Collated_FB_SNOM_Raw\Adenocarcinoma_Stage1B1\0215-c23812-B????.AFM	figshare	doi:10.6084/m9.figshare.3971883	https://doi.org/10.6084/m9.figshare.3971883	Pre-processing of SNOM-IR-FEL image datasets	Data_Science_Sets_SNOM\Data_Science_SNOM_Sets\Collated_FB_SNOM_TXT\Adenocarcinoma_Stage1B1\0215-c23812-BSNOM.txt	figshare	doi:10.6084/m9.figshare.3971883	https://doi.org/10.6084/m9.figshare.3971883	Adenocarcinoma Stage 1B1	DNA
MK238	SNOM and IR-FEL experimental set-up	ALICE IR-FEL beamline	8.17	micrometer	UO	UO:0000017	MK238-slide-1	forward	1	0215-c23812-F	Data_Science_Sets_SNOM\Data_Science_SNOM_Sets\Collated_FB_SNOM_Raw\Adenocarcinoma_Stage1B1\0215-c23812-F????.AFM	figshare	doi:10.6084/m9.figshare.3971883	https://doi.org/10.6084/m9.figshare.3971883	Pre-processing of SNOM-IR-FEL image datasets	Data_Science_Sets_SNOM\Data_Science_SNOM_Sets\Collated_FB_SNOM_TXT\Adenocarcinoma_Stage1B1\0215-c23812-FSNOM.txt	figshare	doi:10.6084/m9.figshare.3971883	https://doi.org/10.6084/m9.figshare.3971883	Adenocarcinoma Stage 1B1	DNA
MK238	SNOM and IR-FEL experimental set-up	ALICE IR-FEL beamline	8.16	micrometer	UO	UO:0000017	MK238-slide-1	backward	2	0216-c23812-B	Data_Science_Sets_SNOM\Data_Science_SNOM_Sets\Collated_FB_SNOM_Raw\Adenocarcinoma_Stage1B1\0216-c23812-B????.AFM	figshare	doi:10.6084/m9.figshare.3971883	https://doi.org/10.6084/m9.figshare.3971883	Pre-processing of SNOM-IR-FEL image datasets	Data_Science_Sets_SNOM\Data_Science_SNOM_Sets\Collated_FB_SNOM_TXT\Adenocarcinoma_Stage1B1\0216-c23812-BSNOM.txt	figshare	doi:10.6084/m9.figshare.3971883	https://doi.org/10.6084/m9.figshare.3971883	Adenocarcinoma Stage 1B1	DNA
MK238	SNOM and IR-FEL experimental set-up	ALICE IR-FEL beamline	8.16	micrometer	UO	UO:0000017	MK238-slide-1	forward	2	0216-c23812-F	Data_Science_Sets_SNOM\Data_Science_SNOM_Sets\Collated_FB_SNOM_Raw\Adenocarcinoma_Stage1B1\0216-c23812-F????.AFM	figshare	doi:10.6084/m9.figshare.3971883	https://doi.org/10.6084/m9.figshare.3971883	Pre-processing of SNOM-IR-FEL image datasets	Data_Science_Sets_SNOM\Data_Science_SNOM_Sets\Collated_FB_SNOM_TXT\Adenocarcinoma_Stage1B1\0216-c23812-FSNOM.txt	figshare	doi:10.6084/m9.figshare.3971883	https://doi.org/10.6084/m9.figshare.3971883	Adenocarcinoma Stage 1B1	DNA
MK238	SNOM and IR-FEL experimental set-up	ALICE IR-FEL beamline	8.16	micrometer	UO	UO:0000017	MK238-slide-1	backward	3	0217-c23812-B	Data_Science_Sets_SNOM\Data_Science_SNOM_Sets\Collated_FB_SNOM_Raw\Adenocarcinoma_Stage1B1\0217-c23812-B????.AFM	figshare	doi:10.6084/m9.figshare.3971883	https://doi.org/10.6084/m9.figshare.3971883	Pre-processing of SNOM-IR-FEL image datasets	Data_Science_Sets_SNOM\Data_Science_SNOM_Sets\Collated_FB_SNOM_TXT\Adenocarcinoma_Stage1B1\0217-c23812-BSNOM.txt	figshare	doi:10.6084/m9.figshare.3971883	https://doi.org/10.6084/m9.figshare.3971883	Adenocarcinoma Stage 1B1	DNA
MK238	SNOM and IR-FEL experimental set-up	ALICE IR-FEL beamline	8.16	micrometer	UO	UO:0000017	MK238-slide-1	forward	3	0217-c23812-F	Data_Science_Sets_SNOM\Data_Science_SNOM_Sets\Collated_FB_SNOM_Raw\Adenocarcinoma_Stage1B1\0217-c23812-F????.AFM	figshare	doi:10.6084/m9.figshare.3971883	https://doi.org/10.6084/m9.figshare.3971883	Pre-processing of SNOM-IR-FEL image datasets	Data_Science_Sets_SNOM\Data_Science_SNOM_Sets\Collated_FB_SNOM_TXT\Adenocarcinoma_Stage1B1\0217-c23812-FSNOM.txt	figshare	doi:10.6084/m9.figshare.3971883	https://doi.org/10.6084/m9.figshare.3971883	Adenocarcinoma Stage 1B1	DNA
MK238	SNOM and IR-FEL experimental set-up	ALICE IR-FEL beamline	8.16	micrometer	UO	UO:0000017	MK238-slide-1	backward	4	0227-c23812-B	Data_Science_Sets_SNOM\Data_Science_SNOM_Sets\Collated_FB_SNOM_Raw\Adenocarcinoma_Stage1B1\0227-c23812-B????.AFM	figshare	doi:10.6084/m9.figshare.3971883	https://doi.org/10.6084/m9.figshare.3971883	Pre-processing of SNOM-IR-FEL image datasets	Data_Science_Sets_SNOM\Data_Science_SNOM_Sets\Collated_FB_SNOM_TXT\Adenocarcinoma_Stage1B1\0227-c23812-BSNOM.txt	figshare	doi:10.6084/m9.figshare.3971883	https://doi.org/10.6084/m9.figshare.3971883	Adenocarcinoma Stage 1B1	DNA
MK238	SNOM and IR-FEL experimental set-up	ALICE IR-FEL beamline	8.16	micrometer	UO	UO:0000017	MK238-slide-1	forward	4	0227-c23812-F	Data_Science_Sets_SNOM\Data_Science_SNOM_Sets\Collated_FB_SNOM_Raw\Adenocarcinoma_Stage1B1\0227-c23812-F????.AFM	figshare	doi:10.6084/m9.figshare.3971883	https://doi.org/10.6084/m9.figshare.3971883	Pre-processing of SNOM-IR-FEL image datasets	Data_Science_Sets_SNOM\Data_Science_SNOM_Sets\Collated_FB_SNOM_TXT\Adenocarcinoma_Stage1B1\0227-c23812-FSNOM.txt	figshare	doi:10.6084/m9.figshare.3971883	https://doi.org/10.6084/m9.figshare.3971883	Adenocarcinoma Stage 1B1	DNA
MK238	SNOM and IR-FEL experimental set-up	ALICE IR-FEL beamline	8.16	micrometer	UO	UO:0000017	MK238-slide-1	backward	1	0222-c23814-B	Data_Science_Sets_SNOM\Data_Science_SNOM_Sets\Collated_FB_SNOM_Raw\Adenocarcinoma_Stage1B1\0222-c23814-B????.AFM	figshare	doi:10.6084/m9.figshare.3971883	https://doi.org/10.6084/m9.figshare.3971883	Pre-processing of SNOM-IR-FEL image datasets	Data_Science_Sets_SNOM\Data_Science_SNOM_Sets\Collated_FB_SNOM_TXT\Adenocarcinoma_Stage1B1\0222-c23814-BSNOM.txt	figshare	doi:10.6084/m9.figshare.3971883	https://doi.org/10.6084/m9.figshare.3971883	Adenocarcinoma Stage 1B1	DNA
MK238	SNOM and IR-FEL experimental set-up	ALICE IR-FEL beamline	8.16	micrometer	UO	UO:0000017	MK238-slide-1	forward	1	0222-c23814-F	Data_Science_Sets_SNOM\Data_Science_SNOM_Sets\Collated_FB_SNOM_Raw\Adenocarcinoma_Stage1B1\0222-c23814-F????.AFM	figshare	doi:10.6084/m9.figshare.3971883	https://doi.org/10.6084/m9.figshare.3971883	Pre-processing of SNOM-IR-FEL image datasets	Data_Science_Sets_SNOM\Data_Science_SNOM_Sets\Collated_FB_SNOM_TXT\Adenocarcinoma_Stage1B1\0222-c23814-FSNOM.txt	figshare	doi:10.6084/m9.figshare.3971883	https://doi.org/10.6084/m9.figshare.3971883	Adenocarcinoma Stage 1B1	DNA
MK238	SNOM and IR-FEL experimental set-up	ALICE IR-FEL beamline	6.06	micrometer	UO	UO:0000017	MK238-slide-1	backward	1	0223-c23814-B	Data_Science_Sets_SNOM\Data_Science_SNOM_Sets\Collated_FB_SNOM_Raw\Adenocarcinoma_Stage1B1\0223-c23814-B????.AFM	figshare	doi:10.6084/m9.figshare.3971883	https://doi.org/10.6084/m9.figshare.3971883	Pre-processing of SNOM-IR-FEL image datasets	Data_Science_Sets_SNOM\Data_Science_SNOM_Sets\Collated_FB_SNOM_TXT\Adenocarcinoma_Stage1B1\0223-c23814-BSNOM.txt	figshare	doi:10.6084/m9.figshare.3971883	https://doi.org/10.6084/m9.figshare.3971883	Adenocarcinoma Stage 1B1	Amide I
MK238	SNOM and IR-FEL experimental set-up	ALICE IR-FEL beamline	6.06	micrometer	UO	UO:0000017	MK238-slide-1	forward	1	0223-c23814-F	Data_Science_Sets_SNOM\Data_Science_SNOM_Sets\Collated_FB_SNOM_Raw\Adenocarcinoma_Stage1B1\0223-c23814-F????.AFM	figshare	doi:10.6084/m9.figshare.3971883	https://doi.org/10.6084/m9.figshare.3971883	Pre-processing of SNOM-IR-FEL image datasets	Data_Science_Sets_SNOM\Data_Science_SNOM_Sets\Collated_FB_SNOM_TXT\Adenocarcinoma_Stage1B1\0223-c23814-FSNOM.txt	figshare	doi:10.6084/m9.figshare.3971883	https://doi.org/10.6084/m9.figshare.3971883	Adenocarcinoma Stage 1B1	Amide I
MK238	SNOM and IR-FEL experimental set-up	ALICE IR-FEL beamline	6.06	micrometer	UO	UO:0000017	MK238-slide-1	backward	2	0229-c23814-B	Data_Science_Sets_SNOM\Data_Science_SNOM_Sets\Collated_FB_SNOM_Raw\Adenocarcinoma_Stage1B1\0229-c23814-B????.AFM	figshare	doi:10.6084/m9.figshare.3971883	https://doi.org/10.6084/m9.figshare.3971883	Pre-processing of SNOM-IR-FEL image datasets	Data_Science_Sets_SNOM\Data_Science_SNOM_Sets\Collated_FB_SNOM_TXT\Adenocarcinoma_Stage1B1\0229-c23814-BSNOM.txt	figshare	doi:10.6084/m9.figshare.3971883	https://doi.org/10.6084/m9.figshare.3971883	Adenocarcinoma Stage 1B1	Amide I
MK238	SNOM and IR-FEL experimental set-up	ALICE IR-FEL beamline	6.06	micrometer	UO	UO:0000017	MK238-slide-1	forward	2	0229-c23814-F	Data_Science_Sets_SNOM\Data_Science_SNOM_Sets\Collated_FB_SNOM_Raw\Adenocarcinoma_Stage1B1\0229-c23814-F????.AFM	figshare	doi:10.6084/m9.figshare.3971883	https://doi.org/10.6084/m9.figshare.3971883	Pre-processing of SNOM-IR-FEL image datasets	Data_Science_Sets_SNOM\Data_Science_SNOM_Sets\Collated_FB_SNOM_TXT\Adenocarcinoma_Stage1B1\0229-c23814-FSNOM.txt	figshare	doi:10.6084/m9.figshare.3971883	https://doi.org/10.6084/m9.figshare.3971883	Adenocarcinoma Stage 1B1	Amide I
MK238	SNOM and IR-FEL experimental set-up	ALICE IR-FEL beamline	6.46	micrometer	UO	UO:0000017	MK238-slide-1	backward	1	0230-c23814-B	Data_Science_Sets_SNOM\Data_Science_SNOM_Sets\Collated_FB_SNOM_Raw\Adenocarcinoma_Stage1B1\0230-c23814-B????.AFM	figshare	doi:10.6084/m9.figshare.3971883	https://doi.org/10.6084/m9.figshare.3971883	Pre-processing of SNOM-IR-FEL image datasets	Data_Science_Sets_SNOM\Data_Science_SNOM_Sets\Collated_FB_SNOM_TXT\Adenocarcinoma_Stage1B1\0230-c23814-BSNOM.txt	figshare	doi:10.6084/m9.figshare.3971883	https://doi.org/10.6084/m9.figshare.3971883	Adenocarcinoma Stage 1B1	Amide II
MK238	SNOM and IR-FEL experimental set-up	ALICE IR-FEL beamline	6.46	micrometer	UO	UO:0000017	MK238-slide-1	forward	1	0230-c23814-F	Data_Science_Sets_SNOM\Data_Science_SNOM_Sets\Collated_FB_SNOM_Raw\Adenocarcinoma_Stage1B1\0230-c23814-F????.AFM	figshare	doi:10.6084/m9.figshare.3971883	https://doi.org/10.6084/m9.figshare.3971883	Pre-processing of SNOM-IR-FEL image datasets	Data_Science_Sets_SNOM\Data_Science_SNOM_Sets\Collated_FB_SNOM_TXT\Adenocarcinoma_Stage1B1\0230-c23814-FSNOM.txt	figshare	doi:10.6084/m9.figshare.3971883	https://doi.org/10.6084/m9.figshare.3971883	Adenocarcinoma Stage 1B1	Amide II
MK238	SNOM and IR-FEL experimental set-up	ALICE IR-FEL beamline	5.71	micrometer	UO	UO:0000017	MK238-slide-1	backward	1	0231-c23814-B	Data_Science_Sets_SNOM\Data_Science_SNOM_Sets\Collated_FB_SNOM_Raw\Adenocarcinoma_Stage1B1\0231-c23814-B????.AFM	figshare	doi:10.6084/m9.figshare.3971883	https://doi.org/10.6084/m9.figshare.3971883	Pre-processing of SNOM-IR-FEL image datasets	Data_Science_Sets_SNOM\Data_Science_SNOM_Sets\Collated_FB_SNOM_TXT\Adenocarcinoma_Stage1B1\0231-c23814-BSNOM.txt	figshare	doi:10.6084/m9.figshare.3971883	https://doi.org/10.6084/m9.figshare.3971883	Adenocarcinoma Stage 1B1	Lipids
MK238	SNOM and IR-FEL experimental set-up	ALICE IR-FEL beamline	5.71	micrometer	UO	UO:0000017	MK238-slide-1	forward	1	0231-c23814-F	Data_Science_Sets_SNOM\Data_Science_SNOM_Sets\Collated_FB_SNOM_Raw\Adenocarcinoma_Stage1B1\0231-c23814-F????.AFM	figshare	doi:10.6084/m9.figshare.3971883	https://doi.org/10.6084/m9.figshare.3971883	Pre-processing of SNOM-IR-FEL image datasets	Data_Science_Sets_SNOM\Data_Science_SNOM_Sets\Collated_FB_SNOM_TXT\Adenocarcinoma_Stage1B1\0231-c23814-FSNOM.txt	figshare	doi:10.6084/m9.figshare.3971883	https://doi.org/10.6084/m9.figshare.3971883	Adenocarcinoma Stage 1B1	Lipids
MK238	SNOM and IR-FEL experimental set-up	ALICE IR-FEL beamline	8.16	micrometer	UO	UO:0000017	MK238-slide-1	backward	1	0375-c23815-B	Data_Science_Sets_SNOM\Data_Science_SNOM_Sets\Collated_FB_SNOM_Raw\Adenocarcinoma_Stage1B1\0375-c23815-B????.AFM	figshare	doi:10.6084/m9.figshare.3971883	https://doi.org/10.6084/m9.figshare.3971883	Pre-processing of SNOM-IR-FEL image datasets	Data_Science_Sets_SNOM\Data_Science_SNOM_Sets\Collated_FB_SNOM_TXT\Adenocarcinoma_Stage1B1\0375-c23815-BSNOM.txt	figshare	doi:10.6084/m9.figshare.3971883	https://doi.org/10.6084/m9.figshare.3971883	Adenocarcinoma Stage 1B1	DNA
MK238	SNOM and IR-FEL experimental set-up	ALICE IR-FEL beamline	8.16	micrometer	UO	UO:0000017	MK238-slide-1	forward	1	0375-c23815-F	Data_Science_Sets_SNOM\Data_Science_SNOM_Sets\Collated_FB_SNOM_Raw\Adenocarcinoma_Stage1B1\0375-c23815-F????.AFM	figshare	doi:10.6084/m9.figshare.3971883	https://doi.org/10.6084/m9.figshare.3971883	Pre-processing of SNOM-IR-FEL image datasets	Data_Science_Sets_SNOM\Data_Science_SNOM_Sets\Collated_FB_SNOM_TXT\Adenocarcinoma_Stage1B1\0375-c23815-FSNOM.txt	figshare	doi:10.6084/m9.figshare.3971883	https://doi.org/10.6084/m9.figshare.3971883	Adenocarcinoma Stage 1B1	DNA
MK238	SNOM and IR-FEL experimental set-up	ALICE IR-FEL beamline	6.46	micrometer	UO	UO:0000017	MK238-slide-1	backward	1	0376-c23815-B	Data_Science_Sets_SNOM\Data_Science_SNOM_Sets\Collated_FB_SNOM_Raw\Adenocarcinoma_Stage1B1\0376-c23815-B????.AFM	figshare	doi:10.6084/m9.figshare.3971883	https://doi.org/10.6084/m9.figshare.3971883	Pre-processing of SNOM-IR-FEL image datasets	Data_Science_Sets_SNOM\Data_Science_SNOM_Sets\Collated_FB_SNOM_TXT\Adenocarcinoma_Stage1B1\0376-c23815-BSNOM.txt	figshare	doi:10.6084/m9.figshare.3971883	https://doi.org/10.6084/m9.figshare.3971883	Adenocarcinoma Stage 1B1	Amide II
MK238	SNOM and IR-FEL experimental set-up	ALICE IR-FEL beamline	6.46	micrometer	UO	UO:0000017	MK238-slide-1	forward	1	0376-c23815-F	Data_Science_Sets_SNOM\Data_Science_SNOM_Sets\Collated_FB_SNOM_Raw\Adenocarcinoma_Stage1B1\0376-c23815-F????.AFM	figshare	doi:10.6084/m9.figshare.3971883	https://doi.org/10.6084/m9.figshare.3971883	Pre-processing of SNOM-IR-FEL image datasets	Data_Science_Sets_SNOM\Data_Science_SNOM_Sets\Collated_FB_SNOM_TXT\Adenocarcinoma_Stage1B1\0376-c23815-FSNOM.txt	figshare	doi:10.6084/m9.figshare.3971883	https://doi.org/10.6084/m9.figshare.3971883	Adenocarcinoma Stage 1B1	Amide II
MK238	SNOM and IR-FEL experimental set-up	ALICE IR-FEL beamline	5.71	micrometer	UO	UO:0000017	MK238-slide-1	backward	1	0378-c23815-B	Data_Science_Sets_SNOM\Data_Science_SNOM_Sets\Collated_FB_SNOM_Raw\Adenocarcinoma_Stage1B1\0378-c23815-B????.AFM	figshare	doi:10.6084/m9.figshare.3971883	https://doi.org/10.6084/m9.figshare.3971883	Pre-processing of SNOM-IR-FEL image datasets	Data_Science_Sets_SNOM\Data_Science_SNOM_Sets\Collated_FB_SNOM_TXT\Adenocarcinoma_Stage1B1\0378-c23815-BSNOM.txt	figshare	doi:10.6084/m9.figshare.3971883	https://doi.org/10.6084/m9.figshare.3971883	Adenocarcinoma Stage 1B1	Lipids
MK238	SNOM and IR-FEL experimental set-up	ALICE IR-FEL beamline	5.71	micrometer	UO	UO:0000017	MK238-slide-1	forward	1	0378-c23815-F	Data_Science_Sets_SNOM\Data_Science_SNOM_Sets\Collated_FB_SNOM_Raw\Adenocarcinoma_Stage1B1\0378-c23815-F????.AFM	figshare	doi:10.6084/m9.figshare.3971883	https://doi.org/10.6084/m9.figshare.3971883	Pre-processing of SNOM-IR-FEL image datasets	Data_Science_Sets_SNOM\Data_Science_SNOM_Sets\Collated_FB_SNOM_TXT\Adenocarcinoma_Stage1B1\0378-c23815-FSNOM.txt	figshare	doi:10.6084/m9.figshare.3971883	https://doi.org/10.6084/m9.figshare.3971883	Adenocarcinoma Stage 1B1	Lipids
MK238	SNOM and IR-FEL experimental set-up	ALICE IR-FEL beamline	5.71	micrometer	UO	UO:0000017	MK238-slide-1	backward	2	0379-c23815-B	Data_Science_Sets_SNOM\Data_Science_SNOM_Sets\Collated_FB_SNOM_Raw\Adenocarcinoma_Stage1B1\0379-c23815-B????.AFM	figshare	doi:10.6084/m9.figshare.3971883	https://doi.org/10.6084/m9.figshare.3971883	Pre-processing of SNOM-IR-FEL image datasets	Data_Science_Sets_SNOM\Data_Science_SNOM_Sets\Collated_FB_SNOM_TXT\Adenocarcinoma_Stage1B1\0379-c23815-BSNOM.txt	figshare	doi:10.6084/m9.figshare.3971883	https://doi.org/10.6084/m9.figshare.3971883	Adenocarcinoma Stage 1B1	Lipids
MK238	SNOM and IR-FEL experimental set-up	ALICE IR-FEL beamline	5.71	micrometer	UO	UO:0000017	MK238-slide-1	forward	2	0379-c23815-F	Data_Science_Sets_SNOM\Data_Science_SNOM_Sets\Collated_FB_SNOM_Raw\Adenocarcinoma_Stage1B1\0379-c23815-F????.AFM	figshare	doi:10.6084/m9.figshare.3971883	https://doi.org/10.6084/m9.figshare.3971883	Pre-processing of SNOM-IR-FEL image datasets	Data_Science_Sets_SNOM\Data_Science_SNOM_Sets\Collated_FB_SNOM_TXT\Adenocarcinoma_Stage1B1\0379-c23815-FSNOM.txt	figshare	doi:10.6084/m9.figshare.3971883	https://doi.org/10.6084/m9.figshare.3971883	Adenocarcinoma Stage 1B1	Lipids
MK238	SNOM and IR-FEL experimental set-up	ALICE IR-FEL beamline	6.46	micrometer	UO	UO:0000017	MK238-slide-1	backward	2	0380-c23815-B	Data_Science_Sets_SNOM\Data_Science_SNOM_Sets\Collated_FB_SNOM_Raw\Adenocarcinoma_Stage1B1\0380-c23815-B????.AFM	figshare	doi:10.6084/m9.figshare.3971883	https://doi.org/10.6084/m9.figshare.3971883	Pre-processing of SNOM-IR-FEL image datasets	Data_Science_Sets_SNOM\Data_Science_SNOM_Sets\Collated_FB_SNOM_TXT\Adenocarcinoma_Stage1B1\0380-c23815-BSNOM.txt	figshare	doi:10.6084/m9.figshare.3971883	https://doi.org/10.6084/m9.figshare.3971883	Adenocarcinoma Stage 1B1	Amide II
MK238	SNOM and IR-FEL experimental set-up	ALICE IR-FEL beamline	6.46	micrometer	UO	UO:0000017	MK238-slide-1	forward	2	0380-c23815-F	Data_Science_Sets_SNOM\Data_Science_SNOM_Sets\Collated_FB_SNOM_Raw\Adenocarcinoma_Stage1B1\0380-c23815-F????.AFM	figshare	doi:10.6084/m9.figshare.3971883	https://doi.org/10.6084/m9.figshare.3971883	Pre-processing of SNOM-IR-FEL image datasets	Data_Science_Sets_SNOM\Data_Science_SNOM_Sets\Collated_FB_SNOM_TXT\Adenocarcinoma_Stage1B1\0380-c23815-FSNOM.txt	figshare	doi:10.6084/m9.figshare.3971883	https://doi.org/10.6084/m9.figshare.3971883	Adenocarcinoma Stage 1B1	Amide II
