# Supplementary material for: An imaging dataset of cervical cells using scanning near-field optical microscopy coupled to an infrared free electron laser
Source: Sci Data. 2017 Jul 11;4:170084. doi: 10.1038/sdata.2017.84 (PMC5505104; doi:10.1038/sdata.2017.84)
Supplement: Supplementary file 1 [file sdata201784-isa1.zip › a_assay_ATR-FTIR.txt]

Sample Name	Protocol REF	Parameter Value[instrument]	Assay Name	Raw Data File	Comment[Data Repository]	Comment[Data Record Accession]	Comment[Data Record URI]	Factor Value[cytology and histology type]
MK212	ATR-FTIR Spectroscopy	Bruker Tensor 27 FTIR spectrometer	MK212_ATR-FTIR_0	Data_Science_SNOM_Sets\Data_Science_SNOM_Sets\ATR_FTIR\Normal\MK212.0	figshare	doi:10.6084/m9.figshare.3971883	https://doi.org/10.6084/m9.figshare.3971883.v1	Normal
MK212	ATR-FTIR Spectroscopy	Bruker Tensor 27 FTIR spectrometer	MK212_ATR-FTIR_1	Data_Science_SNOM_Sets\Data_Science_SNOM_Sets\ATR_FTIR\Normal\MK212.1	figshare	doi:10.6084/m9.figshare.3971883	https://doi.org/10.6084/m9.figshare.3971883.v1	Normal
MK212	ATR-FTIR Spectroscopy	Bruker Tensor 27 FTIR spectrometer	MK212_ATR-FTIR_2	Data_Science_SNOM_Sets\Data_Science_SNOM_Sets\ATR_FTIR\Normal\MK212.2	figshare	doi:10.6084/m9.figshare.3971883	https://doi.org/10.6084/m9.figshare.3971883.v1	Normal
MK212	ATR-FTIR Spectroscopy	Bruker Tensor 27 FTIR spectrometer	MK212_ATR-FTIR_3	Data_Science_SNOM_Sets\Data_Science_SNOM_Sets\ATR_FTIR\Normal\MK212.3	figshare	doi:10.6084/m9.figshare.3971883	https://doi.org/10.6084/m9.figshare.3971883.v1	Normal
MK212	ATR-FTIR Spectroscopy	Bruker Tensor 27 FTIR spectrometer	MK212_ATR-FTIR_4	Data_Science_SNOM_Sets\Data_Science_SNOM_Sets\ATR_FTIR\Normal\MK212.4	figshare	doi:10.6084/m9.figshare.3971883	https://doi.org/10.6084/m9.figshare.3971883.v1	Normal
MK212	ATR-FTIR Spectroscopy	Bruker Tensor 27 FTIR spectrometer	MK212_ATR-FTIR_5	Data_Science_SNOM_Sets\Data_Science_SNOM_Sets\ATR_FTIR\Normal\MK212.5	figshare	doi:10.6084/m9.figshare.3971883	https://doi.org/10.6084/m9.figshare.3971883.v1	Normal
MK212	ATR-FTIR Spectroscopy	Bruker Tensor 27 FTIR spectrometer	MK212_ATR-FTIR_6	Data_Science_SNOM_Sets\Data_Science_SNOM_Sets\ATR_FTIR\Normal\MK212.6	figshare	doi:10.6084/m9.figshare.3971883	https://doi.org/10.6084/m9.figshare.3971883.v1	Normal
MK212	ATR-FTIR Spectroscopy	Bruker Tensor 27 FTIR spectrometer	MK212_ATR-FTIR_7	Data_Science_SNOM_Sets\Data_Science_SNOM_Sets\ATR_FTIR\Normal\MK212.7	figshare	doi:10.6084/m9.figshare.3971883	https://doi.org/10.6084/m9.figshare.3971883.v1	Normal
MK212	ATR-FTIR Spectroscopy	Bruker Tensor 27 FTIR spectrometer	MK212_ATR-FTIR_8	Data_Science_SNOM_Sets\Data_Science_SNOM_Sets\ATR_FTIR\Normal\MK212.8	figshare	doi:10.6084/m9.figshare.3971883	https://doi.org/10.6084/m9.figshare.3971883.v1	Normal
MK212	ATR-FTIR Spectroscopy	Bruker Tensor 27 FTIR spectrometer	MK212_ATR-FTIR_9	Data_Science_SNOM_Sets\Data_Science_SNOM_Sets\ATR_FTIR\Normal\MK212.9	figshare	doi:10.6084/m9.figshare.3971883	https://doi.org/10.6084/m9.figshare.3971883.v1	Normal
MK177	ATR-FTIR Spectroscopy	Bruker Tensor 27 FTIR spectrometer	MK177_ATR-FTIR_0	Data_Science_SNOM_Sets\Data_Science_SNOM_Sets\ATR_FTIR\Low_Grade_Dyskaryosis\MK177.0	figshare	doi:10.6084/m9.figshare.3971883	https://doi.org/10.6084/m9.figshare.3971883.v1	Low-grade dyskaryosis
MK177	ATR-FTIR Spectroscopy	Bruker Tensor 27 FTIR spectrometer	MK177_ATR-FTIR_1	Data_Science_SNOM_Sets\Data_Science_SNOM_Sets\ATR_FTIR\Low_Grade_Dyskaryosis\MK177.1	figshare	doi:10.6084/m9.figshare.3971883	https://doi.org/10.6084/m9.figshare.3971883.v1	Low-grade dyskaryosis
MK177	ATR-FTIR Spectroscopy	Bruker Tensor 27 FTIR spectrometer	MK177_ATR-FTIR_2	Data_Science_SNOM_Sets\Data_Science_SNOM_Sets\ATR_FTIR\Low_Grade_Dyskaryosis\MK177.2	figshare	doi:10.6084/m9.figshare.3971883	https://doi.org/10.6084/m9.figshare.3971883.v1	Low-grade dyskaryosis
MK177	ATR-FTIR Spectroscopy	Bruker Tensor 27 FTIR spectrometer	MK177_ATR-FTIR_3	Data_Science_SNOM_Sets\Data_Science_SNOM_Sets\ATR_FTIR\Low_Grade_Dyskaryosis\MK177.3	figshare	doi:10.6084/m9.figshare.3971883	https://doi.org/10.6084/m9.figshare.3971883.v1	Low-grade dyskaryosis
MK177	ATR-FTIR Spectroscopy	Bruker Tensor 27 FTIR spectrometer	MK177_ATR-FTIR_4	Data_Science_SNOM_Sets\Data_Science_SNOM_Sets\ATR_FTIR\Low_Grade_Dyskaryosis\MK177.4	figshare	doi:10.6084/m9.figshare.3971883	https://doi.org/10.6084/m9.figshare.3971883.v1	Low-grade dyskaryosis
MK177	ATR-FTIR Spectroscopy	Bruker Tensor 27 FTIR spectrometer	MK177_ATR-FTIR_5	Data_Science_SNOM_Sets\Data_Science_SNOM_Sets\ATR_FTIR\Low_Grade_Dyskaryosis\MK177.5	figshare	doi:10.6084/m9.figshare.3971883	https://doi.org/10.6084/m9.figshare.3971883.v1	Low-grade dyskaryosis
MK177	ATR-FTIR Spectroscopy	Bruker Tensor 27 FTIR spectrometer	MK177_ATR-FTIR_6	Data_Science_SNOM_Sets\Data_Science_SNOM_Sets\ATR_FTIR\Low_Grade_Dyskaryosis\MK177.6	figshare	doi:10.6084/m9.figshare.3971883	https://doi.org/10.6084/m9.figshare.3971883.v1	Low-grade dyskaryosis
MK177	ATR-FTIR Spectroscopy	Bruker Tensor 27 FTIR spectrometer	MK177_ATR-FTIR_7	Data_Science_SNOM_Sets\Data_Science_SNOM_Sets\ATR_FTIR\Low_Grade_Dyskaryosis\MK177.7	figshare	doi:10.6084/m9.figshare.3971883	https://doi.org/10.6084/m9.figshare.3971883.v1	Low-grade dyskaryosis
MK177	ATR-FTIR Spectroscopy	Bruker Tensor 27 FTIR spectrometer	MK177_ATR-FTIR_8	Data_Science_SNOM_Sets\Data_Science_SNOM_Sets\ATR_FTIR\Low_Grade_Dyskaryosis\MK177.8	figshare	doi:10.6084/m9.figshare.3971883	https://doi.org/10.6084/m9.figshare.3971883.v1	Low-grade dyskaryosis
MK177	ATR-FTIR Spectroscopy	Bruker Tensor 27 FTIR spectrometer	MK177_ATR-FTIR_9	Data_Science_SNOM_Sets\Data_Science_SNOM_Sets\ATR_FTIR\Low_Grade_Dyskaryosis\MK177.9	figshare	doi:10.6084/m9.figshare.3971883	https://doi.org/10.6084/m9.figshare.3971883.v1	Low-grade dyskaryosis
MK126A	ATR-FTIR Spectroscopy	Bruker Tensor 27 FTIR spectrometer	MK126A_ATR-FTIR_0	Data_Science_SNOM_Sets\Data_Science_SNOM_Sets\ATR_FTIR\High_Grade_Dyskaryosis\MK126A.0	figshare	doi:10.6084/m9.figshare.3971883	https://doi.org/10.6084/m9.figshare.3971883.v1	High-grade dyskaryosis
MK126A	ATR-FTIR Spectroscopy	Bruker Tensor 27 FTIR spectrometer	MK126A_ATR-FTIR_1	Data_Science_SNOM_Sets\Data_Science_SNOM_Sets\ATR_FTIR\High_Grade_Dyskaryosis\MK126A.1	figshare	doi:10.6084/m9.figshare.3971883	https://doi.org/10.6084/m9.figshare.3971883.v1	High-grade dyskaryosis
MK126A	ATR-FTIR Spectroscopy	Bruker Tensor 27 FTIR spectrometer	MK126A_ATR-FTIR_2	Data_Science_SNOM_Sets\Data_Science_SNOM_Sets\ATR_FTIR\High_Grade_Dyskaryosis\MK126A.2	figshare	doi:10.6084/m9.figshare.3971883	https://doi.org/10.6084/m9.figshare.3971883.v1	High-grade dyskaryosis
MK126A	ATR-FTIR Spectroscopy	Bruker Tensor 27 FTIR spectrometer	MK126A_ATR-FTIR_3	Data_Science_SNOM_Sets\Data_Science_SNOM_Sets\ATR_FTIR\High_Grade_Dyskaryosis\MK126A.3	figshare	doi:10.6084/m9.figshare.3971883	https://doi.org/10.6084/m9.figshare.3971883.v1	High-grade dyskaryosis
MK126A	ATR-FTIR Spectroscopy	Bruker Tensor 27 FTIR spectrometer	MK126A_ATR-FTIR_4	Data_Science_SNOM_Sets\Data_Science_SNOM_Sets\ATR_FTIR\High_Grade_Dyskaryosis\MK126A.4	figshare	doi:10.6084/m9.figshare.3971883	https://doi.org/10.6084/m9.figshare.3971883.v1	High-grade dyskaryosis
MK126A	ATR-FTIR Spectroscopy	Bruker Tensor 27 FTIR spectrometer	MK126A_ATR-FTIR_5	Data_Science_SNOM_Sets\Data_Science_SNOM_Sets\ATR_FTIR\High_Grade_Dyskaryosis\MK126A.5	figshare	doi:10.6084/m9.figshare.3971883	https://doi.org/10.6084/m9.figshare.3971883.v1	High-grade dyskaryosis
MK126A	ATR-FTIR Spectroscopy	Bruker Tensor 27 FTIR spectrometer	MK126A_ATR-FTIR_6	Data_Science_SNOM_Sets\Data_Science_SNOM_Sets\ATR_FTIR\High_Grade_Dyskaryosis\MK126A.6	figshare	doi:10.6084/m9.figshare.3971883	https://doi.org/10.6084/m9.figshare.3971883.v1	High-grade dyskaryosis
MK126A	ATR-FTIR Spectroscopy	Bruker Tensor 27 FTIR spectrometer	MK126A_ATR-FTIR_7	Data_Science_SNOM_Sets\Data_Science_SNOM_Sets\ATR_FTIR\High_Grade_Dyskaryosis\MK126A.7	figshare	doi:10.6084/m9.figshare.3971883	https://doi.org/10.6084/m9.figshare.3971883.v1	High-grade dyskaryosis
MK126A	ATR-FTIR Spectroscopy	Bruker Tensor 27 FTIR spectrometer	MK126A_ATR-FTIR_8	Data_Science_SNOM_Sets\Data_Science_SNOM_Sets\ATR_FTIR\High_Grade_Dyskaryosis\MK126A.8	figshare	doi:10.6084/m9.figshare.3971883	https://doi.org/10.6084/m9.figshare.3971883.v1	High-grade dyskaryosis
MK126A	ATR-FTIR Spectroscopy	Bruker Tensor 27 FTIR spectrometer	MK126A_ATR-FTIR_9	Data_Science_SNOM_Sets\Data_Science_SNOM_Sets\ATR_FTIR\High_Grade_Dyskaryosis\MK126A.9	figshare	doi:10.6084/m9.figshare.3971883	https://doi.org/10.6084/m9.figshare.3971883.v1	High-grade dyskaryosis
MK162	ATR-FTIR Spectroscopy	Bruker Tensor 27 FTIR spectrometer	MK162_ATR-FTIR_0	Data_Science_SNOM_Sets\Data_Science_SNOM_Sets\ATR_FTIR\Mixed_Lesion_CIN2_HGCGIN\MK162.0	figshare	doi:10.6084/m9.figshare.3971883	https://doi.org/10.6084/m9.figshare.3971883.v1	CIN2, HGCGIN
MK162	ATR-FTIR Spectroscopy	Bruker Tensor 27 FTIR spectrometer	MK162_ATR-FTIR_1	Data_Science_SNOM_Sets\Data_Science_SNOM_Sets\ATR_FTIR\Mixed_Lesion_CIN2_HGCGIN\MK162.1	figshare	doi:10.6084/m9.figshare.3971883	https://doi.org/10.6084/m9.figshare.3971883.v1	CIN2, HGCGIN
MK162	ATR-FTIR Spectroscopy	Bruker Tensor 27 FTIR spectrometer	MK162_ATR-FTIR_2	Data_Science_SNOM_Sets\Data_Science_SNOM_Sets\ATR_FTIR\Mixed_Lesion_CIN2_HGCGIN\MK162.2	figshare	doi:10.6084/m9.figshare.3971883	https://doi.org/10.6084/m9.figshare.3971883.v1	CIN2, HGCGIN
MK162	ATR-FTIR Spectroscopy	Bruker Tensor 27 FTIR spectrometer	MK162_ATR-FTIR_3	Data_Science_SNOM_Sets\Data_Science_SNOM_Sets\ATR_FTIR\Mixed_Lesion_CIN2_HGCGIN\MK162.3	figshare	doi:10.6084/m9.figshare.3971883	https://doi.org/10.6084/m9.figshare.3971883.v1	CIN2, HGCGIN
MK162	ATR-FTIR Spectroscopy	Bruker Tensor 27 FTIR spectrometer	MK162_ATR-FTIR_4	Data_Science_SNOM_Sets\Data_Science_SNOM_Sets\ATR_FTIR\Mixed_Lesion_CIN2_HGCGIN\MK162.4	figshare	doi:10.6084/m9.figshare.3971883	https://doi.org/10.6084/m9.figshare.3971883.v1	CIN2, HGCGIN
MK162	ATR-FTIR Spectroscopy	Bruker Tensor 27 FTIR spectrometer	MK162_ATR-FTIR_5	Data_Science_SNOM_Sets\Data_Science_SNOM_Sets\ATR_FTIR\Mixed_Lesion_CIN2_HGCGIN\MK162.5	figshare	doi:10.6084/m9.figshare.3971883	https://doi.org/10.6084/m9.figshare.3971883.v1	CIN2, HGCGIN
MK162	ATR-FTIR Spectroscopy	Bruker Tensor 27 FTIR spectrometer	MK162_ATR-FTIR_6	Data_Science_SNOM_Sets\Data_Science_SNOM_Sets\ATR_FTIR\Mixed_Lesion_CIN2_HGCGIN\MK162.6	figshare	doi:10.6084/m9.figshare.3971883	https://doi.org/10.6084/m9.figshare.3971883.v1	CIN2, HGCGIN
MK162	ATR-FTIR Spectroscopy	Bruker Tensor 27 FTIR spectrometer	MK162_ATR-FTIR_7	Data_Science_SNOM_Sets\Data_Science_SNOM_Sets\ATR_FTIR\Mixed_Lesion_CIN2_HGCGIN\MK162.7	figshare	doi:10.6084/m9.figshare.3971883	https://doi.org/10.6084/m9.figshare.3971883.v1	CIN2, HGCGIN
MK162	ATR-FTIR Spectroscopy	Bruker Tensor 27 FTIR spectrometer	MK162_ATR-FTIR_8	Data_Science_SNOM_Sets\Data_Science_SNOM_Sets\ATR_FTIR\Mixed_Lesion_CIN2_HGCGIN\MK162.8	figshare	doi:10.6084/m9.figshare.3971883	https://doi.org/10.6084/m9.figshare.3971883.v1	CIN2, HGCGIN
MK162	ATR-FTIR Spectroscopy	Bruker Tensor 27 FTIR spectrometer	MK162_ATR-FTIR_9	Data_Science_SNOM_Sets\Data_Science_SNOM_Sets\ATR_FTIR\Mixed_Lesion_CIN2_HGCGIN\MK162.9	figshare	doi:10.6084/m9.figshare.3971883	https://doi.org/10.6084/m9.figshare.3971883.v1	CIN2, HGCGIN
MK238	ATR-FTIR Spectroscopy	Bruker Tensor 27 FTIR spectrometer	MK238_ATR-FTIR_0	Data_Science_SNOM_Sets\Data_Science_SNOM_Sets\ATR_FTIR\Adenocarcinoma_Stage1B1\MK238.0	figshare	doi:10.6084/m9.figshare.3971883	https://doi.org/10.6084/m9.figshare.3971883.v1	Adenocarcinoma Stage 1B1
MK238	ATR-FTIR Spectroscopy	Bruker Tensor 27 FTIR spectrometer	MK238_ATR-FTIR_1	Data_Science_SNOM_Sets\Data_Science_SNOM_Sets\ATR_FTIR\Adenocarcinoma_Stage1B1\MK238.1	figshare	doi:10.6084/m9.figshare.3971883	https://doi.org/10.6084/m9.figshare.3971883.v1	Adenocarcinoma Stage 1B1
MK238	ATR-FTIR Spectroscopy	Bruker Tensor 27 FTIR spectrometer	MK238_ATR-FTIR_2	Data_Science_SNOM_Sets\Data_Science_SNOM_Sets\ATR_FTIR\Adenocarcinoma_Stage1B1\MK238.2	figshare	doi:10.6084/m9.figshare.3971883	https://doi.org/10.6084/m9.figshare.3971883.v1	Adenocarcinoma Stage 1B1
MK238	ATR-FTIR Spectroscopy	Bruker Tensor 27 FTIR spectrometer	MK238_ATR-FTIR_3	Data_Science_SNOM_Sets\Data_Science_SNOM_Sets\ATR_FTIR\Adenocarcinoma_Stage1B1\MK238.3	figshare	doi:10.6084/m9.figshare.3971883	https://doi.org/10.6084/m9.figshare.3971883.v1	Adenocarcinoma Stage 1B1
MK238	ATR-FTIR Spectroscopy	Bruker Tensor 27 FTIR spectrometer	MK238_ATR-FTIR_4	Data_Science_SNOM_Sets\Data_Science_SNOM_Sets\ATR_FTIR\Adenocarcinoma_Stage1B1\MK238.4	figshare	doi:10.6084/m9.figshare.3971883	https://doi.org/10.6084/m9.figshare.3971883.v1	Adenocarcinoma Stage 1B1
MK238	ATR-FTIR Spectroscopy	Bruker Tensor 27 FTIR spectrometer	MK238_ATR-FTIR_5	Data_Science_SNOM_Sets\Data_Science_SNOM_Sets\ATR_FTIR\Adenocarcinoma_Stage1B1\MK238.5	figshare	doi:10.6084/m9.figshare.3971883	https://doi.org/10.6084/m9.figshare.3971883.v1	Adenocarcinoma Stage 1B1
MK238	ATR-FTIR Spectroscopy	Bruker Tensor 27 FTIR spectrometer	MK238_ATR-FTIR_6	Data_Science_SNOM_Sets\Data_Science_SNOM_Sets\ATR_FTIR\Adenocarcinoma_Stage1B1\MK238.6	figshare	doi:10.6084/m9.figshare.3971883	https://doi.org/10.6084/m9.figshare.3971883.v1	Adenocarcinoma Stage 1B1
MK238	ATR-FTIR Spectroscopy	Bruker Tensor 27 FTIR spectrometer	MK238_ATR-FTIR_7	Data_Science_SNOM_Sets\Data_Science_SNOM_Sets\ATR_FTIR\Adenocarcinoma_Stage1B1\MK238.7	figshare	doi:10.6084/m9.figshare.3971883	https://doi.org/10.6084/m9.figshare.3971883.v1	Adenocarcinoma Stage 1B1
MK238	ATR-FTIR Spectroscopy	Bruker Tensor 27 FTIR spectrometer	MK238_ATR-FTIR_8	Data_Science_SNOM_Sets\Data_Science_SNOM_Sets\ATR_FTIR\Adenocarcinoma_Stage1B1\MK238.8	figshare	doi:10.6084/m9.figshare.3971883	https://doi.org/10.6084/m9.figshare.3971883.v1	Adenocarcinoma Stage 1B1
MK238	ATR-FTIR Spectroscopy	Bruker Tensor 27 FTIR spectrometer	MK238_ATR-FTIR_9	Data_Science_SNOM_Sets\Data_Science_SNOM_Sets\ATR_FTIR\Adenocarcinoma_Stage1B1\MK238.9	figshare	doi:10.6084/m9.figshare.3971883	https://doi.org/10.6084/m9.figshare.3971883.v1	Adenocarcinoma Stage 1B1
